# Supplementary material for: The keybox: Shape-frame fitting during tool use in Goffin’s cockatoos (Cacatua goffiniana)
Source: PLoS One. 2017 Nov 8;12(11):e0186859. doi: 10.1371/journal.pone.0186859 (PMC5695585; doi:10.1371/journal.pone.0186859)
Supplement: S1 Dataset — (XLSX) [file pone.0186859.s015.xlsx]

## Sheet: KeysetA
Subject	SubjectNr	Sex (1=male,"=female)	Group (1=Testgroup; 2= Controlgroup)	Keyset	Condition	Session	Trial	Wall	Key (1=Square; 2=Circle; 3=Triangle)	location (1=left; 2= middle; 3= right)	correct (1=Yes; 2= No; 0= not available)	Success	Frequency	Sumduration	exclusion	nrexclusion	wallcontact
Dolittle	1	1	1	1	1	1	1	3	0	0	0	0	0	0	0	0	0
Dolittle	1	1	1	1	1	1	2	1	3	3	2	2	4	23	2	0	2
Dolittle	1	1	1	1	1	1	3	2	3	3	2	2	2	4	2	0	2
Dolittle	1	1	1	1	1	1	4	1	1	3	1	1	3	5	2	0	2
Dolittle	1	1	1	1	1	1	5	3	2	3	2	2	16	108	2	0	2
Dolittle	1	1	1	1	1	1	6	2	2	3	1	1	1	2	2	0	2
Dolittle	1	1	1	1	1	1	7	3	1	3	2	2	20	114	2	0	2
Dolittle	1	1	1	1	1	1	8	1	2	3	2	2	15	96	2	0	2
Dolittle	1	1	1	1	1	1	9	2	3	3	2	2	16	104	2	0	2
Dolittle	1	1	1	1	1	1	10	1	1	3	1	1	2	5	2	0	2
Dolittle	1	1	1	1	1	1	11	2	1	3	2	2	5	20	2	0	2
Dolittle	1	1	1	1	1	1	12	3	1	3	2	2	3	19	2	0	2
Dolittle	1	1	1	1	1	2	1	2	1	3	2	2	14	101	2	0	2
Dolittle	1	1	1	1	1	2	2	1	1	3	1	1	1	4	2	0	2
Dolittle	1	1	1	1	1	2	3	3	2	3	2	2	15	83	2	0	2
Dolittle	1	1	1	1	1	2	4	2	1	3	2	2	20	101	2	0	2
Dolittle	1	1	1	1	1	2	5	3	3	3	1	1	1	7	2	0	2
Dolittle	1	1	1	1	1	2	6	1	2	3	2	2	18	95	2	0	2
Dolittle	1	1	1	1	1	2	7	3	1	3	2	2	14	142	2	0	2
Dolittle	1	1	1	1	1	2	8	2	1	3	2	2	14	102	2	0	2
Dolittle	1	1	1	1	1	2	9	1	2	2	2	2	16	62	2	0	2
Dolittle	1	1	1	1	1	2	10	2	2	3	1	1	1	1	2	0	2
Dolittle	1	1	1	1	1	2	11	3	1	3	2	2	19	120	2	0	2
Dolittle	1	1	1	1	1	2	12	1	1	3	1	1	4	37	2	0	2
Dolittle	1	1	1	1	1	3	1	3	3	3	1	1	1	10	2	0	2
Dolittle	1	1	1	1	1	3	2	2	1	3	2	2	20	113	2	0	2
Dolittle	1	1	1	1	1	3	3	1	3	3	2	2	20	113	2	0	2
Dolittle	1	1	1	1	1	3	4	2	2	3	1	1	1	3	2	0	2
Dolittle	1	1	1	1	1	3	5	3	1	3	2	2	15	66	2	0	2
Dolittle	1	1	1	1	1	3	6	1	2	2	2	2	9	51	1	1	2
Dolittle	1	1	1	1	1	3	7	3	2	2	2	2	10	54	2	0	2
Dolittle	1	1	1	1	1	3	8	2	2	3	1	1	1	1	2	0	2
Dolittle	1	1	1	1	1	3	9	1	3	3	2	2	14	72	2	0	2
Dolittle	1	1	1	1	1	3	10	3	2	3	2	2	5	28	2	0	2
Dolittle	1	1	1	1	1	3	11	2	2	2	1	1	1	4	1	1	2
Dolittle	1	1	1	1	1	3	12	1	2	1	2	2	12	38	2	0	2
Fini	2	2	1	1	1	1	1	2	2	3	1	1	1	1	2	0	2
Fini	2	2	1	1	1	1	2	3	2	3	2	2	18	99	2	0	2
Fini	2	2	1	1	1	1	3	1	1	3	1	1	1	3	2	0	2
Fini	2	2	1	1	1	1	4	3	2	3	2	2	19	97	2	0	2
Fini	2	2	1	1	1	1	5	2	3	3	2	2	15	159	2	0	2
Fini	2	2	1	1	1	1	6	1	3	3	2	2	15	103	2	0	2
Fini	2	2	1	1	1	1	7	2	2	3	1	1	1	2	2	0	2
Fini	2	2	1	1	1	1	8	3	3	3	1	1	4	18	2	0	2
Fini	2	2	1	1	1	1	9	1	2	3	2	2	19	100	2	0	2
Fini	2	2	1	1	1	1	10	2	3	3	2	2	10	138	2	0	2
Fini	2	2	1	1	1	1	11	1	1	3	1	1	1	1	2	0	2
Fini	2	2	1	1	1	1	12	3	2	3	2	2	15	78	2	0	2
Fini	2	2	1	1	1	2	1	2	2	3	1	1	1	1	2	0	2
Fini	2	2	1	1	1	2	2	1	2	3	2	2	16	66	2	0	2
Fini	2	2	1	1	1	2	3	3	3	3	1	1	1	1	2	0	2
Fini	2	2	1	1	1	2	4	1	3	3	2	2	10	57	2	0	2
Fini	2	2	1	1	1	2	5	2	1	3	2	2	16	76	2	0	2
Fini	2	2	1	1	1	2	6	3	3	3	1	1	1	2	2	0	2
Fini	2	2	1	1	1	2	7	2	3	3	2	2	19	58	2	0	2
Fini	2	2	1	1	1	2	8	1	1	3	1	1	2	4	2	0	2
Fini	2	2	1	1	1	2	9	3	1	3	2	2	16	46	2	0	2
Fini	2	2	1	1	1	2	10	1	3	3	2	2	24	76	2	0	2
Fini	2	2	1	1	1	2	11	3	2	3	2	2	22	39	2	0	2
Fini	2	2	1	1	1	2	12	2	1	3	2	2	21	46	2	0	2
Fini	2	2	1	1	1	3	1	1	1	3	1	1	1	1	2	0	2
Fini	2	2	1	1	1	3	2	3	2	3	2	2	19	34	2	0	2
Fini	2	2	1	1	1	3	3	2	3	3	2	2	20	88	2	0	2
Fini	2	2	1	1	1	3	4	3	3	3	1	1	1	1	2	0	2
Fini	2	2	1	1	1	3	5	2	2	3	1	1	1	1	2	0	2
Fini	2	2	1	1	1	3	6	1	3	3	2	2	19	92	1	1	2
Fini	2	2	1	1	1	3	7	3	3	2	1	1	1	1	1	1	2
Fini	2	2	1	1	1	3	8	1	1	2	1	1	2	2	1	1	2
Fini	2	2	1	1	1	3	9	2	2	2	1	1	1	1	1	1	2
Fini	2	2	1	1	1	3	10	1	1	3	1	1	1	3	1	2	2
Fini	2	2	1	1	1	3	11	3	3	3	1	1	1	7	2	0	2
Fini	2	2	1	1	1	3	12	2	1	3	2	2	16	58	2	0	2
Heidi	3	2	1	1	1	1	1	2	2	3	1	1	1	1	2	0	2
Heidi	3	2	1	1	1	1	2	3	1	3	2	2	17	83	2	0	2
Heidi	3	2	1	1	1	1	3	1	1	3	1	1	1	0	2	0	2
Heidi	3	2	1	1	1	1	4	3	2	3	2	2	7	164	2	0	2
Heidi	3	2	1	1	1	1	5	2	1	2	2	2	15	113	2	0	2
Heidi	3	2	1	1	1	1	6	1	3	3	2	2	17	89	2	0	2
Heidi	3	2	1	1	1	1	7	3	3	3	1	1	4	17	2	0	2
Heidi	3	2	1	1	1	1	8	2	1	3	2	2	19	107	2	0	2
Heidi	3	2	1	1	1	1	9	1	2	3	2	2	17	94	2	0	2
Heidi	3	2	1	1	1	1	10	3	1	3	2	2	17	72	2	0	2
Heidi	3	2	1	1	1	1	11	2	2	3	1	1	3	8	2	0	2
Heidi	3	2	1	1	1	1	12	1	3	3	2	2	20	100	2	0	2
Heidi	3	2	1	1	1	2	1	2	1	3	2	2	23	76	2	0	2
Heidi	3	2	1	1	1	2	2	1	1	3	1	1	2	3	2	0	2
Heidi	3	2	1	1	1	2	3	3	3	3	1	1	4	10	2	0	1
Heidi	3	2	1	1	1	2	4	1	3	3	2	2	23	74	2	0	2
Heidi	3	2	1	1	1	2	5	2	2	3	1	1	1	1	2	0	2
Heidi	3	2	1	1	1	2	6	3	1	3	2	2	22	96	2	0	2
Heidi	3	2	1	1	1	2	7	2	2	3	1	1	1	1	2	0	2
Heidi	3	2	1	1	1	2	8	3	3	3	1	1	2	3	2	0	2
Heidi	3	2	1	1	1	2	9	1	2	3	2	2	20	72	2	0	2
Heidi	3	2	1	1	1	2	10	2	3	3	2	2	24	70	2	0	2
Heidi	3	2	1	1	1	2	11	1	1	3	1	1	1	1	2	0	2
Heidi	3	2	1	1	1	2	12	3	2	3	2	2	16	86	2	0	2
Heidi	3	2	1	1	1	3	1	1	3	3	2	2	26	85	2	0	2
Heidi	3	2	1	1	1	3	2	2	2	3	1	1	1	1	2	0	2
Heidi	3	2	1	1	1	3	3	3	1	3	2	2	21	72	2	0	2
Heidi	3	2	1	1	1	3	4	2	3	3	2	2	15	52	2	0	2
Heidi	3	2	1	1	1	3	5	1	1	3	1	1	13	53	2	0	2
Heidi	3	2	1	1	1	3	6	3	2	3	2	2	15	142	2	0	2
Heidi	3	2	1	1	1	3	7	1	3	3	2	2	25	92	2	0	2
Heidi	3	2	1	1	1	3	8	3	3	3	1	1	5	18	2	0	2
Heidi	3	2	1	1	1	3	9	2	1	3	2	2	19	101	2	0	2
Heidi	3	2	1	1	1	3	10	1	3	3	2	2	24	105	2	0	2
Heidi	3	2	1	1	1	3	11	2	2	3	1	1	1	1	2	0	2
Heidi	3	2	1	1	1	3	12	3	2	2	2	2	16	90	1	1	2
Konrad	4	1	1	1	1	1	1	3	3	3	1	2	7	19	2	0	2
Konrad	4	1	1	1	1	1	2	2	3	3	2	2	1	5	2	0	2
Konrad	4	1	1	1	1	1	3	1	3	3	2	2	2	3	2	0	2
Konrad	4	1	1	1	1	1	4	2	2	3	1	2	1	2	2	0	2
Konrad	4	1	1	1	1	1	5	3	2	3	2	2	1	1	2	0	2
Konrad	4	1	1	1	1	1	6	1	2	3	2	2	3	4	2	0	2
Konrad	4	1	1	1	1	1	7	2	2	3	1	1	1	2	2	0	2
Konrad	4	1	1	1	1	1	8	1	2	3	2	2	4	5	2	0	2
Konrad	4	1	1	1	1	1	9	3	3	3	1	2	1	1	2	0	2
Konrad	4	1	1	1	1	1	10	1	1	3	1	1	1	2	2	0	2
Konrad	4	1	1	1	1	1	11	2	1	3	2	2	2	3	2	0	1
Konrad	4	1	1	1	1	1	12	3	2	3	2	2	3	6	2	0	2
Konrad	4	1	1	1	1	2	1	1	1	3	1	2	1	1	2	0	2
Konrad	4	1	1	1	1	2	2	3	1	3	2	2	1	1	2	0	2
Konrad	4	1	1	1	1	2	3	2	2	3	1	1	1	1	2	0	2
Konrad	4	1	1	1	1	2	4	3	1	3	2	2	8	48	2	0	2
Konrad	4	1	1	1	1	2	5	1	1	3	1	1	1	4	2	0	2
Konrad	4	1	1	1	1	2	6	2	2	2	1	1	1	1	2	0	2
Konrad	4	1	1	1	1	2	7	3	2	1	2	2	12	101	2	0	2
Konrad	4	1	1	1	1	2	8	1	1	2	1	1	1	5	2	0	2
Konrad	4	1	1	1	1	2	9	2	1	1	2	2	1	12	2	0	2
Konrad	4	1	1	1	1	2	10	1	3	3	2	2	3	22	2	0	2
Konrad	4	1	1	1	1	2	11	3	3	2	1	1	1	3	2	0	2
Konrad	4	1	1	1	1	2	12	2	1	3	2	2	16	127	2	0	2
Konrad	4	1	1	1	1	3	1	1	2	3	2	2	3	20	2	0	2
Konrad	4	1	1	1	1	3	2	3	2	3	2	2	3	9	2	0	2
Konrad	4	1	1	1	1	3	3	2	2	3	1	1	1	1	2	0	2
Konrad	4	1	1	1	1	3	4	3	3	3	1	1	1	2	2	0	2
Konrad	4	1	1	1	1	3	5	1	1	2	1	1	2	5	2	0	2
Konrad	4	1	1	1	1	3	6	2	1	3	2	2	21	106	2	0	2
Konrad	4	1	1	1	1	3	7	1	1	3	1	1	1	3	2	0	2
Konrad	4	1	1	1	1	3	8	3	1	3	2	2	1	7	2	0	2
Konrad	4	1	1	1	1	3	9	2	1	3	2	2	5	14	2	0	2
Konrad	4	1	1	1	1	3	10	3	1	1	2	2	10	36	2	0	2
Konrad	4	1	1	1	1	3	11	1	3	1	2	2	2	3	2	0	2
Konrad	4	1	1	1	1	3	12	2	1	3	2	2	2	17	2	0	2
Moneypenny	5	2	1	1	1	1	1	3	3	3	1	2	10	26	2	0	2
Moneypenny	5	2	1	1	1	1	2	2	3	3	2	2	2	3	2	0	2
Moneypenny	5	2	1	1	1	1	3	1	2	3	2	2	2	11	2	0	2
Moneypenny	5	2	1	1	1	1	4	2	2	3	1	1	1	1	2	0	2
Moneypenny	5	2	1	1	1	1	5	3	1	3	2	2	15	31	2	0	2
Moneypenny	5	2	1	1	1	1	6	2	3	3	2	2	5	7	2	0	1
Moneypenny	5	2	1	1	1	1	7	3	3	3	1	2	1	2	2	0	1
Moneypenny	5	2	1	1	1	1	8	1	2	3	2	2	1	4	2	0	2
Moneypenny	5	2	1	1	1	1	9	1	1	3	1	2	3	5	1	1	2
Moneypenny	5	2	1	1	1	1	10	2	2	3	1	1	1	1	2	0	2
Moneypenny	5	2	1	1	1	1	11	3	1	3	2	2	4	6	2	0	2
Moneypenny	5	2	1	1	1	1	12	1	1	3	1	2	3	3	2	0	2
Moneypenny	5	2	1	1	1	2	1	1	1	3	1	1	1	1	2	0	2
Moneypenny	5	2	1	1	1	2	2	3	3	3	1	1	5	11	2	0	2
Moneypenny	5	2	1	1	1	2	3	2	1	3	2	2	22	81	2	0	2
Moneypenny	5	2	1	1	1	2	4	3	1	3	2	2	13	42	2	0	2
Moneypenny	5	2	1	1	1	2	5	1	2	3	2	2	19	60	2	0	2
Moneypenny	5	2	1	1	1	2	6	2	2	3	1	1	1	1	2	0	2
Moneypenny	5	2	1	1	1	2	7	3	3	3	1	1	1	4	2	0	2
Moneypenny	5	2	1	1	1	2	8	2	1	3	2	2	15	36	2	0	2
Moneypenny	5	2	1	1	1	2	9	1	3	3	2	2	13	38	2	0	2
Moneypenny	5	2	1	1	1	2	10	3	2	1	2	2	13	46	2	0	2
Moneypenny	5	2	1	1	1	2	11	1	2	3	2	2	14	38	2	0	2
Moneypenny	5	2	1	1	1	2	12	2	2	3	1	1	1	1	2	0	2
Moneypenny	5	2	1	1	1	3	1	1	1	3	1	1	2	4	2	0	2
Moneypenny	5	2	1	1	1	3	2	3	2	3	2	2	27	51	2	0	2
Moneypenny	5	2	1	1	1	3	3	2	2	3	1	1	1	1	2	0	2
Moneypenny	5	2	1	1	1	3	4	3	1	3	2	2	18	81	2	0	2
Moneypenny	5	2	1	1	1	3	5	1	1	3	1	1	5	12	2	0	2
Moneypenny	5	2	1	1	1	3	6	2	3	3	2	2	31	98	2	0	2
Moneypenny	5	2	1	1	1	3	7	1	2	3	2	2	11	40	2	0	2
Moneypenny	5	2	1	1	1	3	8	3	3	3	1	1	4	21	2	0	2
Moneypenny	5	2	1	1	1	3	9	2	1	2	2	2	21	98	1	1	2
Moneypenny	5	2	1	1	1	3	10	3	3	2	1	1	4	7	2	0	2
Moneypenny	5	2	1	1	1	3	11	1	1	2	1	1	3	16	2	0	2
Moneypenny	5	2	1	1	1	3	12	2	3	2	2	2	25	111	2	0	2
Muki	6	1	1	1	1	1	1	2	0	0	0	0	0	0	0	0	0
Muki	6	1	1	1	1	1	2	3	0	0	0	0	0	0	0	0	0
Muki	6	1	1	1	1	1	3	2	2	3	1	1	1	1	2	0	2
Muki	6	1	1	1	1	1	4	1	1	3	1	1	2	5	2	0	2
Muki	6	1	1	1	1	1	5	3	0	0	0	0	0	0	0	0	0
Muki	6	1	1	1	1	1	6	1	0	0	0	0	0	0	0	0	0
Muki	6	1	1	1	1	1	7	2	3	3	2	2	27	125	2	0	2
Muki	6	1	1	1	1	1	8	3	3	3	1	1	1	3	2	0	2
Muki	6	1	1	1	1	1	9	1	2	3	2	2	19	61	2	0	2
Muki	6	1	1	1	1	1	10	3	1	3	2	2	11	69	2	0	2
Muki	6	1	1	1	1	1	11	2	3	3	2	2	17	129	2	0	2
Muki	6	1	1	1	1	1	12	1	1	3	1	1	2	3	2	0	2
Muki	6	1	1	1	1	2	1	2	2	3	1	1	1	1	2	0	2
Muki	6	1	1	1	1	2	2	3	1	3	2	2	21	54	2	0	2
Muki	6	1	1	1	1	2	3	1	2	2	2	2	18	79	1	1	2
Muki	6	1	1	1	1	2	4	3	3	3	1	1	1	4	2	0	2
Muki	6	1	1	1	1	2	5	2	1	3	2	2	16	108	2	0	2
Muki	6	1	1	1	1	2	6	1	1	3	1	1	1	4	2	0	2
Muki	6	1	1	1	1	2	7	2	3	3	2	2	18	119	2	0	2
Muki	6	1	1	1	1	2	8	3	1	3	2	2	22	69	2	0	2
Muki	6	1	1	1	1	2	9	1	1	3	1	1	1	2	2	0	2
Muki	6	1	1	1	1	2	10	2	2	3	1	1	1	1	2	0	2
Muki	6	1	1	1	1	2	11	1	3	3	2	2	24	72	2	0	2
Muki	6	1	1	1	1	2	12	3	2	1	2	2	13	33	2	0	2
Muki	6	1	1	1	1	3	1	1	1	3	1	1	1	3	2	0	2
Muki	6	1	1	1	1	3	2	3	2	3	2	2	8	19	2	0	2
Muki	6	1	1	1	1	3	3	2	3	3	2	2	14	52	2	0	2
Muki	6	1	1	1	1	3	4	3	3	3	1	1	5	29	2	0	2
Muki	6	1	1	1	1	3	5	1	1	3	1	1	1	2	2	0	2
Muki	6	1	1	1	1	3	6	2	3	3	2	2	23	133	2	0	2
Muki	6	1	1	1	1	3	7	2	3	3	2	2	23	100	2	0	2
Muki	6	1	1	1	1	3	8	1	1	3	1	1	1	2	1	1	2
Muki	6	1	1	1	1	3	9	3	3	3	1	1	12	63	2	0	2
Muki	6	1	1	1	1	3	10	1	2	3	2	2	6	31	2	0	2
Muki	6	1	1	1	1	3	11	2	2	3	1	1	1	1	2	0	2
Muki	6	1	1	1	1	3	12	3	3	3	1	1	3	21	2	0	2
Pipin	7	1	1	1	1	1	1	1	1	3	1	1	1	2	2	0	2
Pipin	7	1	1	1	1	1	2	3	2	3	2	2	11	24	2	0	2
Pipin	7	1	1	1	1	1	3	2	1	3	2	2	11	28	2	0	2
Pipin	7	1	1	1	1	1	4	3	3	3	1	2	1	5	2	0	2
Pipin	7	1	1	1	1	1	5	1	2	3	2	2	1	4	2	0	2
Pipin	7	1	1	1	1	1	6	2	1	3	2	2	15	53	2	0	2
Pipin	7	1	1	1	1	1	7	3	2	3	2	2	8	18	2	0	2
Pipin	7	1	1	1	1	1	8	2	2	3	1	1	2	3	2	0	2
Pipin	7	1	1	1	1	1	9	1	3	3	2	2	1	3	2	0	2
Pipin	7	1	1	1	1	1	10	2	1	3	2	2	9	21	2	0	2
Pipin	7	1	1	1	1	1	11	3	3	3	1	1	3	7	2	0	2
Pipin	7	1	1	1	1	1	12	1	1	3	1	1	3	6	2	0	2
Pipin	7	1	1	1	1	2	1	3	3	3	1	1	10	21	2	0	2
Pipin	7	1	1	1	1	2	2	2	1	3	2	2	16	34	2	0	2
Pipin	7	1	1	1	1	2	3	1	2	3	2	2	15	31	2	0	2
Pipin	7	1	1	1	1	2	4	2	2	3	1	1	1	1	2	0	2
Pipin	7	1	1	1	1	2	5	3	1	3	2	2	15	23	2	0	2
Pipin	7	1	1	1	1	2	6	1	1	3	1	1	2	5	2	0	2
Pipin	7	1	1	1	1	2	7	3	2	3	2	2	13	33	2	0	2
Pipin	7	1	1	1	1	2	8	2	3	3	2	2	12	45	2	0	2
Pipin	7	1	1	1	1	2	9	1	2	3	2	2	2	5	2	0	2
Pipin	7	1	1	1	1	2	10	2	1	3	2	2	14	39	2	0	2
Pipin	7	1	1	1	1	2	11	3	3	3	1	1	1	1	2	0	2
Pipin	7	1	1	1	1	2	12	1	3	3	2	2	10	42	2	0	2
Pipin	7	1	1	1	1	3	1	1	1	3	1	1	1	1	2	0	2
Pipin	7	1	1	1	1	3	2	3	3	2	1	1	1	1	2	0	2
Pipin	7	1	1	1	1	3	3	2	1	3	2	2	11	38	2	0	2
Pipin	7	1	1	1	1	3	4	1	3	2	2	2	13	36	2	0	2
Pipin	7	1	1	1	1	3	5	3	3	3	1	1	1	2	2	0	2
Pipin	7	1	1	1	1	3	6	2	2	3	1	1	1	1	2	0	2
Pipin	7	1	1	1	1	3	7	3	3	2	1	1	1	4	2	0	2
Pipin	7	1	1	1	1	3	8	1	3	3	2	2	17	60	2	0	2
Pipin	7	1	1	1	1	3	9	2	2	2	1	1	1	1	2	0	2
Pipin	7	1	1	1	1	3	10	1	2	2	2	2	17	55	2	0	2
Pipin	7	1	1	1	1	3	11	3	2	2	2	2	2	7	2	0	2
Pipin	7	1	1	1	1	3	12	2	2	3	1	1	1	1	2	0	2
Figaro	8	1	2	1	1	1	1	3	3	3	1	1	1	8	2	0	2
Figaro	8	1	2	1	1	1	2	1	2	3	2	2	7	32	2	0	2
Figaro	8	1	2	1	1	1	3	2	2	3	1	1	1	1	2	0	2
Figaro	8	1	2	1	1	1	4	1	1	3	1	1	1	1	2	0	2
Figaro	8	1	2	1	1	1	5	1	2	3	2	2	6	15	2	0	2
Figaro	8	1	2	1	1	1	6	3	1	3	2	2	2	7	2	0	2
Figaro	8	1	2	1	1	1	7	2	1	3	2	2	1	2	2	0	2
Figaro	8	1	2	1	1	1	8	2	3	3	2	2	2	19	2	0	2
Figaro	8	1	2	1	1	1	9	1	2	3	2	2	1	2	2	0	2
Figaro	8	1	2	1	1	1	10	3	3	3	1	2	3	7	2	0	2
Figaro	8	1	2	1	1	1	11	2	2	3	1	1	1	1	1	1	2
Figaro	8	1	2	1	1	1	12	3	3	2	1	1	7	16	2	0	2
Figaro	8	1	2	1	1	2	1	3	1	3	2	2	12	46	2	0	2
Figaro	8	1	2	1	1	2	2	2	1	1	2	2	2	6	2	0	2
Figaro	8	1	2	1	1	2	3	1	1	3	1	1	1	2	2	0	2
Figaro	8	1	2	1	1	2	4	2	1	1	2	2	4	29	2	0	2
Figaro	8	1	2	1	1	2	5	3	3	3	1	1	1	1	2	0	2
Figaro	8	1	2	1	1	2	6	1	3	3	2	2	8	44	2	0	2
Figaro	8	1	2	1	1	2	7	3	2	3	2	2	17	86	2	0	2
Figaro	8	1	2	1	1	2	8	2	3	3	2	2	1	1	2	0	2
Figaro	8	1	2	1	1	2	9	1	1	3	1	1	1	3	2	0	2
Figaro	8	1	2	1	1	2	10	3	3	3	1	1	1	1	2	0	2
Figaro	8	1	2	1	1	2	11	1	3	1	2	2	5	24	2	0	2
Figaro	8	1	2	1	1	2	12	2	3	1	2	2	1	1	2	0	2
Figaro	8	1	2	1	1	3	1	1	1	2	1	1	1	2	1	1	2
Figaro	8	1	2	1	1	3	2	3	3	3	1	1	1	7	2	0	2
Figaro	8	1	2	1	1	3	3	2	3	3	2	2	17	101	2	0	2
Figaro	8	1	2	1	1	3	4	3	3	2	1	1	1	1	2	0	2
Figaro	8	1	2	1	1	3	5	2	3	3	2	2	11	85	2	0	2
Figaro	8	1	2	1	1	3	6	1	3	3	2	2	1	3	2	0	2
Figaro	8	1	2	1	1	3	7	2	3	3	2	2	9	44	2	0	2
Figaro	8	1	2	1	1	3	8	3	3	2	1	1	1	2	2	0	2
Figaro	8	1	2	1	1	3	9	1	3	3	2	2	3	34	2	0	2
Figaro	8	1	2	1	1	3	10	3	1	1	2	2	10	38	2	0	2
Figaro	8	1	2	1	1	3	11	2	1	2	2	2	7	28	2	0	2
Figaro	8	1	2	1	1	3	12	1	3	2	2	2	4	11	2	0	2
Kiwi	9	1	2	1	1	1	1	3	2	2	2	2	8	18	2	0	1
Kiwi	9	1	2	1	1	1	2	2	3	3	2	2	9	32	2	0	2
Kiwi	9	1	2	1	1	1	3	1	2	3	2	2	0	0	2	0	2
Kiwi	9	1	2	1	1	1	4	2	2	3	1	1	1	1	2	0	2
Kiwi	9	1	2	1	1	1	5	3	3	3	1	1	3	9	2	0	2
Kiwi	9	1	2	1	1	1	6	1	2	3	2	2	7	19	2	0	2
Kiwi	9	1	2	1	1	1	7	2	2	3	1	1	1	1	2	0	2
Kiwi	9	1	2	1	1	1	8	1	3	3	2	2	12	45	2	0	2
Kiwi	9	1	2	1	1	1	9	3	3	3	1	1	10	36	2	0	2
Kiwi	9	1	2	1	1	1	10	1	3	3	2	2	26	107	2	0	2
Kiwi	9	1	2	1	1	1	11	2	1	3	2	2	9	23	2	0	2
Kiwi	9	1	2	1	1	1	12	3	3	3	1	1	1	1	2	0	2
Kiwi	9	1	2	1	1	2	1	3	3	3	1	1	1	2	2	0	2
Kiwi	9	1	2	1	1	2	2	2	1	3	2	2	11	35	2	0	2
Kiwi	9	1	2	1	1	2	3	1	1	3	1	1	1	1	2	0	2
Kiwi	9	1	2	1	1	2	4	2	3	3	2	2	10	31	2	0	2
Kiwi	9	1	2	1	1	2	5	3	2	1	2	2	12	59	2	0	2
Kiwi	9	1	2	1	1	2	6	1	2	3	2	2	13	49	2	0	2
Kiwi	9	1	2	1	1	2	7	3	3	3	1	1	1	1	2	0	2
Kiwi	9	1	2	1	1	2	8	2	2	3	1	1	1	1	2	0	2
Kiwi	9	1	2	1	1	2	9	1	3	3	2	2	12	53	2	0	2
Kiwi	9	1	2	1	1	2	10	2	2	3	1	1	1	1	2	0	2
Kiwi	9	1	2	1	1	2	11	3	2	3	2	2	17	47	2	0	2
Kiwi	9	1	2	1	1	2	12	1	1	3	1	1	3	8	2	0	2
Kiwi	9	1	2	1	1	3	1	2	3	3	2	2	7	32	2	0	2
Kiwi	9	1	2	1	1	3	2	3	3	3	1	1	1	1	2	0	2
Kiwi	9	1	2	1	1	3	3	1	1	3	1	1	3	10	2	0	2
Kiwi	9	1	2	1	1	3	4	2	2	3	1	1	1	1	2	0	2
Kiwi	9	1	2	1	1	3	5	3	1	3	2	2	6	31	2	0	2
Kiwi	9	1	2	1	1	3	6	1	3	3	2	2	3	8	2	0	2
Kiwi	9	1	2	1	1	3	7	3	2	2	2	2	14	37	2	0	2
Kiwi	9	1	2	1	1	3	8	2	2	3	1	1	1	1	2	0	2
Kiwi	9	1	2	1	1	3	9	1	3	3	2	2	4	7	2	0	2
Kiwi	9	1	2	1	1	3	10	2	2	2	1	1	1	1	2	0	2
Kiwi	9	1	2	1	1	3	11	3	2	1	2	2	5	22	2	0	2
Kiwi	9	1	2	1	1	3	12	1	2	2	2	2	4	13	1	1	2
Mayday	10	2	2	1	1	1	1	2	2	3	1	1	1	1	2	0	2
Mayday	10	2	2	1	1	1	2	1	2	3	2	2	16	68	2	0	2
Mayday	10	2	2	1	1	1	3	3	3	3	1	1	1	2	2	0	2
Mayday	10	2	2	1	1	1	4	1	3	3	2	2	13	71	2	0	2
Mayday	10	2	2	1	1	1	5	2	1	3	2	2	6	17	2	0	2
Mayday	10	2	2	1	1	1	6	3	3	3	1	1	2	4	2	0	2
Mayday	10	2	2	1	1	1	7	1	3	3	2	2	19	72	2	0	2
Mayday	10	2	2	1	1	1	8	2	2	3	1	1	1	1	2	0	2
Mayday	10	2	2	1	1	1	9	3	1	3	2	2	16	115	2	0	2
Mayday	10	2	2	1	1	1	10	1	1	3	1	1	3	18	2	0	2
Mayday	10	2	2	1	1	1	11	2	1	2	2	2	15	48	2	0	2
Mayday	10	2	2	1	1	1	12	3	3	3	1	1	1	2	2	0	2
Mayday	10	2	2	1	1	2	1	3	3	1	2	2	11	44	2	0	2
Mayday	10	2	2	1	1	2	2	3	3	3	1	1	1	1	2	0	2
Mayday	10	2	2	1	1	2	3	1	1	3	2	2	17	65	2	0	2
Mayday	10	2	2	1	1	2	4	2	3	3	1	1	1	2	2	0	2
Mayday	10	2	2	1	1	2	5	2	1	3	2	2	26	94	2	0	2
Mayday	10	2	2	1	1	2	6	1	2	2	2	2	18	80	2	0	2
Mayday	10	2	2	1	1	2	7	3	2	2	2	2	16	67	2	0	2
Mayday	10	2	2	1	1	2	8	1	1	3	1	1	2	5	2	0	2
Mayday	10	2	2	1	1	2	9	2	1	1	2	2	22	89	2	0	2
Mayday	10	2	2	1	1	2	10	3	3	3	1	1	1	7	2	0	2
Mayday	10	2	2	1	1	2	11	2	2	2	1	1	1	2	2	0	2
Mayday	10	2	2	1	1	2	12	1	3	3	2	2	21	93	2	0	2
Mayday	10	2	2	1	1	3	1	1	1	3	1	2	12	28	2	0	2
Mayday	10	2	2	1	1	3	2	3	1	2	2	2	15	46	2	0	2
Mayday	10	2	2	1	1	3	3	2	3	3	2	2	7	27	2	0	2
Mayday	10	2	2	1	1	3	4	3	3	3	1	1	1	3	2	0	2
Mayday	10	2	2	1	1	3	5	1	2	3	2	2	8	24	2	0	2
Mayday	10	2	2	1	1	3	6	2	3	2	2	2	4	14	2	0	2
Mayday	10	2	2	1	1	3	7	2	3	3	2	2	8	31	2	0	2
Mayday	10	2	2	1	1	3	8	1	1	3	1	1	2	9	2	0	2
Mayday	10	2	2	1	1	3	9	3	2	1	2	2	19	95	2	0	2
Mayday	10	2	2	1	1	3	10	1	2	3	2	2	15	52	2	0	2
Mayday	10	2	2	1	1	3	11	3	3	3	1	1	1	2	2	0	2
Mayday	10	2	2	1	1	3	12	2	1	2	2	2	8	34	1	1	2
Muppet	11	1	2	1	1	1	1	2	2	3	1	1	2	3	2	0	2
Muppet	11	1	2	1	1	1	2	3	1	3	2	2	10	19	2	0	2
Muppet	11	1	2	1	1	1	3	1	1	2	1	2	6	10	1	1	2
Muppet	11	1	2	1	1	1	4	2	3	3	2	2	28	92	1	1	2
Muppet	11	1	2	1	1	1	5	3	2	3	2	2	16	39	2	0	2
Muppet	11	1	2	1	1	1	6	2	2	2	1	1	1	1	1	1	2
Muppet	11	1	2	1	1	1	7	1	3	3	2	2	10	18	2	0	2
Muppet	11	1	2	1	1	1	8	3	3	2	1	1	4	10	1	1	2
Muppet	11	1	2	1	1	1	9	1	2	2	2	2	18	58	1	1	2
Muppet	11	1	2	1	1	1	10	3	3	2	1	2	4	19	1	1	2
Muppet	11	1	2	1	1	1	11	2	1	3	2	2	24	85	2	0	2
Muppet	11	1	2	1	1	1	12	1	2	3	2	2	7	18	2	0	2
Muppet	11	1	2	1	1	2	1	3	1	3	2	2	0	0	2	0	2
Muppet	11	1	2	1	1	2	2	3	2	2	2	2	18	55	1	1	2
Muppet	11	1	2	1	1	2	3	1	2	2	1	1	1	1	1	1	2
Muppet	11	1	2	1	1	2	4	2	1	3	1	1	4	10	2	0	2
Muppet	11	1	2	1	1	2	5	3	2	3	2	2	17	68	2	0	2
Muppet	11	1	2	1	1	2	6	1	3	3	2	2	20	46	2	0	2
Muppet	11	1	2	1	1	2	7	2	2	3	1	1	1	1	1	1	2
Muppet	11	1	2	1	1	2	8	3	1	3	2	2	16	58	1	1	2
Muppet	11	1	2	1	1	2	9	1	0	0	0	0	0	0	0	0	0
Muppet	11	1	2	1	1	2	10	3	1	3	2	2	15	61	2	0	2
Muppet	11	1	2	1	1	2	11	2	2	2	1	1	1	1	1	1	2
Muppet	11	1	2	1	1	2	12	1	1	3	1	1	1	2	2	0	2
Muppet	11	1	2	1	1	3	1	2	2	3	1	1	1	1	2	0	2
Muppet	11	1	2	1	1	3	2	3	3	2	1	1	1	4	1	1	2
Muppet	11	1	2	1	1	3	3	1	2	3	2	2	9	42	2	0	2
Muppet	11	1	2	1	1	3	4	3	1	3	2	2	3	19	2	0	2
Muppet	11	1	2	1	1	3	5	2	3	3	2	2	13	71	2	0	2
Muppet	11	1	2	1	1	3	6	1	1	3	1	1	1	2	2	0	2
Muppet	11	1	2	1	1	3	7	2	3	3	2	2	10	67	2	0	2
Muppet	11	1	2	1	1	3	8	3	3	2	1	1	1	6	1	1	2
Muppet	11	1	2	1	1	3	9	1	1	2	1	1	1	5	1	1	2
Muppet	11	1	2	1	1	3	10	3	1	2	2	2	9	37	1	1	2
Muppet	11	1	2	1	1	3	11	2	3	1	2	2	8	71	2	0	2
Muppet	11	1	2	1	1	3	12	1	3	2	2	2	8	39	1	1	2
Olympia	12	2	2	1	1	1	1	2	0	0	0	0	0	0	0	0	0
Olympia	12	2	2	1	1	1	2	2	2	3	1	1	1	1	2	0	2
Olympia	12	2	2	1	1	1	3	1	1	3	1	1	1	3	2	0	2
Olympia	12	2	2	1	1	1	4	3	1	3	2	2	10	57	2	0	2
Olympia	12	2	2	1	1	1	5	1	3	3	2	2	3	20	2	0	2
Olympia	12	2	2	1	1	1	6	3	3	3	1	2	2	9	2	0	2
Olympia	12	2	2	1	1	1	7	2	1	3	2	2	6	57	2	0	2
Olympia	12	2	2	1	1	1	8	1	1	3	1	1	1	4	2	0	2
Olympia	12	2	2	1	1	1	9	3	2	3	2	2	6	25	2	0	2
Olympia	12	2	2	1	1	1	10	1	1	3	1	1	1	2	2	0	2
Olympia	12	2	2	1	1	1	11	2	3	3	2	2	5	24	2	0	2
Olympia	12	2	2	1	1	1	12	3	3	3	1	1	6	16	2	0	2
Olympia	12	2	2	1	1	2	1	3	2	3	1	1	1	1	2	0	2
Olympia	12	2	2	1	1	2	2	1	3	3	2	2	10	43	2	0	2
Olympia	12	2	2	1	1	2	3	1	3	3	1	2	0	0	2	0	2
Olympia	12	2	2	1	1	2	4	2	2	3	1	2	0	0	2	0	2
Olympia	12	2	2	1	1	2	5	3	3	3	1	1	5	13	2	0	2
Olympia	12	2	2	1	1	2	6	1	3	3	2	2	12	111	2	0	2
Olympia	12	2	2	1	1	2	7	3	1	3	2	2	1	2	2	0	2
Olympia	12	2	2	1	1	2	8	2	3	3	2	2	22	123	2	0	2
Olympia	12	2	2	1	1	2	9	1	1	3	1	1	4	12	2	0	2
Olympia	12	2	2	1	1	2	10	2	2	3	1	1	1	2	2	0	2
Olympia	12	2	2	1	1	2	11	3	3	3	1	1	1	3	2	0	2
Olympia	12	2	2	1	1	2	12	1	2	3	2	2	1	3	2	0	2
Olympia	12	2	2	1	1	3	1	1	1	3	1	1	2	11	2	0	2
Olympia	12	2	2	1	1	3	2	3	2	3	2	2	8	69	2	0	2
Olympia	12	2	2	1	1	3	3	2	2	3	1	1	1	2	2	0	2
Olympia	12	2	2	1	1	3	4	3	1	3	2	2	11	63	2	0	2
Olympia	12	2	2	1	1	3	5	1	1	3	1	1	4	18	2	0	2
Olympia	12	2	2	1	1	3	6	2	2	3	1	1	1	2	2	0	2
Olympia	12	2	2	1	1	3	7	2	2	3	1	1	1	2	2	0	2
Olympia	12	2	2	1	1	3	8	3	1	3	2	2	9	59	2	0	2
Olympia	12	2	2	1	1	3	9	1	3	3	2	2	3	9	2	0	2
Olympia	12	2	2	1	1	3	10	3	3	3	1	1	2	8	2	0	2
Olympia	12	2	2	1	1	3	11	2	2	3	1	1	1	1	2	0	2
Olympia	12	2	2	1	1	3	12	1	3	3	2	2	6	25	2	0	2
Zozo	13	1	2	1	1	1	1	3	3	3	1	1	1	6	2	0	2
Zozo	13	1	2	1	1	1	2	2	1	3	2	2	9	28	2	0	2
Zozo	13	1	2	1	1	1	3	1	1	3	1	1	1	2	2	0	2
Zozo	13	1	2	1	1	1	4	2	3	3	2	2	3	7	2	0	2
Zozo	13	1	2	1	1	1	5	3	2	3	2	2	9	42	2	0	2
Zozo	13	1	2	1	1	1	6	1	1	2	1	2	1	5	2	0	2
Zozo	13	1	2	1	1	1	7	2	2	3	1	1	1	1	2	0	2
Zozo	13	1	2	1	1	1	8	3	1	3	2	2	15	57	2	0	2
Zozo	13	1	2	1	1	1	9	1	3	3	2	2	12	92	2	0	2
Zozo	13	1	2	1	1	1	10	3	3	3	1	1	2	14	2	0	2
Zozo	13	1	2	1	1	1	11	2	1	3	2	2	8	101	2	0	2
Zozo	13	1	2	1	1	1	12	1	1	3	1	1	1	6	2	0	2
Zozo	13	1	2	1	1	2	1	3	3	3	1	1	4	6	2	0	2
Zozo	13	1	2	1	1	2	2	2	1	3	2	2	13	88	2	0	2
Zozo	13	1	2	1	1	2	3	1	2	3	2	2	5	38	2	0	2
Zozo	13	1	2	1	1	2	4	2	2	3	1	1	1	1	2	0	2
Zozo	13	1	2	1	1	2	5	3	1	3	2	2	5	51	2	0	2
Zozo	13	1	2	1	1	2	6	1	1	3	1	1	1	4	2	0	2
Zozo	13	1	2	1	1	2	7	3	3	3	1	1	1	2	2	0	2
Zozo	13	1	2	1	1	2	8	2	3	3	2	2	7	35	2	0	2
Zozo	13	1	2	1	1	2	9	1	3	3	2	2	11	115	2	0	2
Zozo	13	1	2	1	1	2	10	3	3	3	1	1	1	1	2	0	2
Zozo	13	1	2	1	1	2	11	1	3	3	2	2	13	58	2	0	2
Zozo	13	1	2	1	1	2	12	2	2	3	1	1	1	1	2	0	2
Zozo	13	1	2	1	1	3	1	3	3	3	1	1	7	32	2	0	2
Zozo	13	1	2	1	1	3	2	1	3	3	2	2	14	88	2	0	2
Zozo	13	1	2	1	1	3	3	2	2	3	1	1	1	1	2	0	2
Zozo	13	1	2	1	1	3	4	1	3	3	2	2	18	49	2	0	2
Zozo	13	1	2	1	1	3	5	3	1	3	2	2	16	50	2	0	2
Zozo	13	1	2	1	1	3	6	2	2	3	1	1	1	1	2	0	2
Zozo	13	1	2	1	1	3	7	3	1	3	2	2	16	51	2	0	2
Zozo	13	1	2	1	1	3	8	1	1	3	1	1	2	6	2	0	2
Zozo	13	1	2	1	1	3	9	2	2	3	1	1	1	1	2	0	2
Zozo	13	1	2	1	1	3	10	3	2	1	2	2	9	80	2	0	2
Zozo	13	1	2	1	1	3	11	2	2	3	1	1	1	1	2	0	2
Zozo	13	1	2	1	1	3	12	1	2	2	2	2	4	19	2	0	2
Dolittle	1	1	1	1	2	1	1	1	2	3	2	0	17	50	2	0	2
Dolittle	1	1	1	1	2	1	2	2	2	3	1	1	1	3	2	0	2
Dolittle	1	1	1	1	2	1	3	3	3	2	1	1	1	8	2	0	2
Dolittle	1	1	1	1	2	1	4	2	2	2	1	1	1	2	1	1	2
Dolittle	1	1	1	1	2	1	5	1	2	2	2	1	3	13	1	1	2
Dolittle	1	1	1	1	2	1	6	3	1	3	2	1	1	9	2	0	2
Dolittle	1	1	1	1	2	1	7	2	1	2	2	1	2	15	1	1	2
Dolittle	1	1	1	1	2	1	8	3	2	3	2	1	1	4	2	0	2
Dolittle	1	1	1	1	2	1	9	1	3	3	2	1	6	18	2	0	2
Dolittle	1	1	1	1	2	1	10	3	1	3	2	1	1	5	2	0	2
Dolittle	1	1	1	1	2	1	11	2	3	3	2	1	3	9	2	0	2
Dolittle	1	1	1	1	2	1	12	1	2	2	2	1	1	2	1	1	2
Dolittle	1	1	1	1	2	2	1	3	2	3	2	1	1	1	2	0	2
Dolittle	1	1	1	1	2	2	2	2	2	2	1	1	1	3	1	1	2
Dolittle	1	1	1	1	2	2	3	1	2	2	2	1	1	5	2	0	2
Dolittle	1	1	1	1	2	2	4	3	2	2	2	1	1	3	2	0	2
Dolittle	1	1	1	1	2	2	5	1	3	3	2	1	1	7	2	0	2
Dolittle	1	1	1	1	2	2	6	2	2	3	1	1	1	3	2	0	2
Dolittle	1	1	1	1	2	2	7	1	2	3	2	1	1	2	2	0	2
Dolittle	1	1	1	1	2	2	8	2	2	2	1	1	1	3	1	1	2
Dolittle	1	1	1	1	2	2	9	3	3	2	1	1	1	4	1	1	2
Dolittle	1	1	1	1	2	2	10	2	3	3	2	1	1	3	2	0	2
Dolittle	1	1	1	1	2	2	11	1	3	2	2	1	1	3	1	1	2
Dolittle	1	1	1	1	2	2	12	3	2	2	2	1	1	2	1	1	2
Dolittle	1	1	1	1	2	3	1	3	2	3	2	1	1	1	2	0	2
Dolittle	1	1	1	1	2	3	2	2	3	3	2	1	1	6	2	0	2
Dolittle	1	1	1	1	2	3	3	1	1	3	1	1	2	6	2	0	2
Dolittle	1	1	1	1	2	3	4	2	2	3	1	1	1	4	2	0	2
Dolittle	1	1	1	1	2	3	5	3	2	3	2	1	1	2	2	0	2
Dolittle	1	1	1	1	2	3	6	1	1	2	1	1	2	7	1	1	2
Dolittle	1	1	1	1	2	3	7	2	3	3	2	1	3	20	2	0	2
Dolittle	1	1	1	1	2	3	8	1	2	3	2	1	1	1	2	0	2
Dolittle	1	1	1	1	2	3	9	3	1	3	2	1	1	4	2	0	2
Dolittle	1	1	1	1	2	3	10	2	3	3	2	1	1	5	2	0	2
Dolittle	1	1	1	1	2	3	11	3	2	3	2	1	1	1	2	0	2
Dolittle	1	1	1	1	2	3	12	1	2	2	2	1	1	1	1	1	2
Fini	2	2	1	1	2	1	1	3	3	2	1	1	1	1	1	1	2
Fini	2	2	1	1	2	1	2	2	1	3	2	1	1	6	1	1	2
Fini	2	2	1	1	2	1	3	1	3	1	2	1	2	9	1	2	2
Fini	2	2	1	1	2	1	4	3	3	3	1	1	1	1	2	0	2
Fini	2	2	1	1	2	1	5	1	3	3	2	1	5	20	2	0	2
Fini	2	2	1	1	2	1	6	2	1	2	2	1	3	7	1	2	2
Fini	2	2	1	1	2	1	7	1	1	3	1	1	1	2	1	1	2
Fini	2	2	1	1	2	1	8	3	1	2	2	1	8	24	1	1	2
Fini	2	2	1	1	2	1	9	2	3	2	2	1	1	4	1	1	2
Fini	2	2	1	1	2	1	10	1	2	3	2	1	2	3	1	1	2
Fini	2	2	1	1	2	1	11	3	1	1	2	1	1	3	1	2	2
Fini	2	2	1	1	2	1	12	2	1	2	2	1	1	2	1	1	2
Fini	2	2	1	1	2	2	1	3	2	3	2	1	1	1	2	0	2
Fini	2	2	1	1	2	2	2	2	1	2	2	1	2	6	1	1	2
Fini	2	2	1	1	2	2	3	1	1	2	1	1	2	4	1	1	2
Fini	2	2	1	1	2	2	4	2	2	1	1	1	1	1	1	2	2
Fini	2	2	1	1	2	2	5	3	1	1	2	1	1	2	1	2	2
Fini	2	2	1	1	2	2	6	1	1	2	1	1	1	2	1	2	2
Fini	2	2	1	1	2	2	7	3	3	2	1	1	1	1	1	1	2
Fini	2	2	1	1	2	2	8	2	2	1	1	1	1	1	1	2	2
Fini	2	2	1	1	2	2	9	1	3	2	2	1	1	2	1	1	2
Fini	2	2	1	1	2	2	10	3	1	1	2	1	1	1	1	2	2
Fini	2	2	1	1	2	2	11	1	1	3	1	1	6	13	1	2	2
Fini	2	2	1	1	2	2	12	2	2	2	1	1	1	1	1	1	2
Fini	2	2	1	1	2	3	1	2	1	1	2	1	2	5	1	2	2
Fini	2	2	1	1	2	3	2	1	2	2	2	1	1	2	1	1	2
Fini	2	2	1	1	2	3	3	3	2	3	2	1	1	1	2	0	2
Fini	2	2	1	1	2	3	4	2	3	2	2	1	1	5	1	1	2
Fini	2	2	1	1	2	3	5	3	3	2	1	1	1	2	1	1	2
Fini	2	2	1	1	2	3	6	1	3	1	2	1	1	3	2	0	2
Fini	2	2	1	1	2	3	7	3	1	2	2	1	1	2	1	1	2
Fini	2	2	1	1	2	3	8	2	1	1	2	1	1	3	1	2	2
Fini	2	2	1	1	2	3	9	1	3	1	2	1	1	4	1	2	2
Fini	2	2	1	1	2	3	10	2	1	1	2	1	9	21	1	2	2
Fini	2	2	1	1	2	3	11	3	3	3	1	1	1	2	2	0	2
Fini	2	2	1	1	2	3	12	1	3	3	2	1	1	3	1	1	2
Heidi	3	2	1	1	2	1	1	3	2	3	2	1	1	4	2	0	2
Heidi	3	2	1	1	2	1	2	3	3	1	1	1	3	13	1	2	2
Heidi	3	2	1	1	2	1	3	1	3	2	2	1	27	152	1	1	2
Heidi	3	2	1	1	2	1	4	2	2	3	1	1	1	1	2	0	2
Heidi	3	2	1	1	2	1	5	3	1	3	2	1	1	2	2	0	2
Heidi	3	2	1	1	2	1	6	1	2	2	2	1	5	22	1	1	2
Heidi	3	2	1	1	2	1	7	2	3	2	2	1	1	6	2	0	2
Heidi	3	2	1	1	2	1	8	3	1	3	2	1	1	4	2	0	2
Heidi	3	2	1	1	2	1	9	1	3	3	2	1	1	4	2	0	2
Heidi	3	2	1	1	2	1	10	3	3	3	1	1	1	2	2	0	2
Heidi	3	2	1	1	2	1	11	2	1	3	2	1	1	2	2	0	2
Heidi	3	2	1	1	2	1	12	1	3	3	2	1	36	130	2	0	2
Heidi	3	2	1	1	2	2	1	3	2	2	2	1	1	1	2	0	2
Heidi	3	2	1	1	2	2	2	2	2	2	1	1	1	1	2	0	2
Heidi	3	2	1	1	2	2	3	1	1	3	1	1	1	2	2	0	2
Heidi	3	2	1	1	2	2	4	2	1	3	2	1	2	13	2	0	2
Heidi	3	2	1	1	2	2	5	3	2	3	2	1	1	3	2	0	2
Heidi	3	2	1	1	2	2	6	1	3	3	2	1	2	7	2	0	2
Heidi	3	2	1	1	2	2	7	2	3	3	2	1	1	5	2	0	2
Heidi	3	2	1	1	2	2	8	1	3	3	2	1	2	8	2	0	2
Heidi	3	2	1	1	2	2	9	3	2	3	2	1	2	6	2	0	2
Heidi	3	2	1	1	2	2	10	2	3	3	2	1	1	3	2	0	2
Heidi	3	2	1	1	2	2	11	3	3	3	2	1	1	2	2	0	2
Heidi	3	2	1	1	2	2	12	1	3	3	2	1	2	7	2	0	2
Heidi	3	2	1	1	2	3	1	3	2	3	2	1	2	8	2	0	2
Heidi	3	2	1	1	2	3	2	2	2	3	1	1	1	1	2	0	2
Heidi	3	2	1	1	2	3	3	1	3	3	2	1	1	2	2	0	2
Heidi	3	2	1	1	2	3	4	2	1	3	2	1	1	5	2	0	2
Heidi	3	2	1	1	2	3	5	1	1	3	1	1	1	1	2	0	2
Heidi	3	2	1	1	2	3	6	3	2	3	2	1	1	3	2	0	2
Heidi	3	2	1	1	2	3	7	2	1	3	2	1	1	4	2	0	2
Heidi	3	2	1	1	2	3	8	3	3	3	1	1	2	6	2	0	2
Heidi	3	2	1	1	2	3	9	1	3	3	2	1	1	2	2	0	2
Heidi	3	2	1	1	2	3	10	2	3	3	2	1	1	2	2	0	2
Heidi	3	2	1	1	2	3	11	1	2	3	2	1	1	3	2	0	2
Heidi	3	2	1	1	2	3	12	3	3	3	1	1	1	4	2	0	2
Konrad	4	1	1	1	2	1	1	2	3	3	2	1	1	5	2	0	2
Konrad	4	1	1	1	2	1	2	3	3	3	1	1	2	6	2	0	2
Konrad	4	1	1	1	2	1	3	1	1	2	1	2	1	1	1	1	2
Konrad	4	1	1	1	2	1	4	3	3	2	1	1	1	1	1	1	2
Konrad	4	1	1	1	2	1	5	2	3	3	2	2	2	4	2	0	2
Konrad	4	1	1	1	2	1	6	1	3	2	2	1	2	5	1	1	2
Konrad	4	1	1	1	2	1	7	3	3	1	1	1	2	3	1	2	2
Konrad	4	1	1	1	2	1	8	1	3	3	2	1	1	6	2	0	2
Konrad	4	1	1	1	2	1	9	2	3	3	2	1	1	1	2	0	2
Konrad	4	1	1	1	2	1	10	1	3	1	2	1	1	1	2	0	2
Konrad	4	1	1	1	2	1	11	3	3	2	1	1	1	2	2	0	2
Konrad	4	1	1	1	2	1	12	2	3	3	2	1	2	4	2	0	2
Konrad	4	1	1	1	2	2	1	3	3	3	1	1	1	1	2	0	2
Konrad	4	1	1	1	2	2	2	1	3	1	2	1	3	12	2	0	2
Konrad	4	1	1	1	2	2	3	2	3	1	2	1	2	16	1	2	2
Konrad	4	1	1	1	2	2	4	1	3	2	2	1	4	12	2	0	2
Konrad	4	1	1	1	2	2	5	3	1	2	2	1	1	4	1	1	2
Konrad	4	1	1	1	2	2	6	2	2	2	1	1	1	1	1	1	2
Konrad	4	1	1	1	2	2	7	3	3	3	1	1	1	1	2	0	2
Konrad	4	1	1	1	2	2	8	1	3	1	2	1	1	5	1	2	2
Konrad	4	1	1	1	2	2	9	2	3	2	2	1	2	9	2	0	2
Konrad	4	1	1	1	2	2	10	1	3	3	2	1	5	17	2	0	2
Konrad	4	1	1	1	2	2	11	3	3	2	1	1	1	1	2	0	2
Konrad	4	1	1	1	2	2	12	2	3	1	2	1	6	21	1	1	2
Konrad	4	1	1	1	2	3	1	3	2	3	2	1	2	2	2	0	2
Konrad	4	1	1	1	2	3	2	1	1	3	1	1	1	2	2	0	2
Konrad	4	1	1	1	2	3	3	2	3	3	2	1	1	3	2	0	2
Konrad	4	1	1	1	2	3	4	3	3	3	1	1	1	4	2	0	2
Konrad	4	1	1	1	2	3	5	2	3	1	2	1	1	5	2	0	2
Konrad	4	1	1	1	2	3	6	1	2	2	2	1	1	3	1	1	2
Konrad	4	1	1	1	2	3	7	2	2	2	1	1	1	1	1	1	2
Konrad	4	1	1	1	2	3	8	3	3	1	1	1	1	3	2	0	2
Konrad	4	1	1	1	2	3	9	1	3	3	2	1	1	4	2	0	2
Konrad	4	1	1	1	2	3	10	2	3	3	2	1	1	2	2	0	2
Konrad	4	1	1	1	2	3	11	1	3	1	2	1	2	4	1	1	2
Konrad	4	1	1	1	2	3	12	3	1	3	2	1	1	3	2	0	2
Moneypenny	5	2	1	1	2	1	1	1	3	3	2	1	3	16	2	0	2
Moneypenny	5	2	1	1	2	1	2	3	3	3	1	1	5	14	2	0	2
Moneypenny	5	2	1	1	2	1	3	2	3	3	2	1	4	7	2	0	2
Moneypenny	5	2	1	1	2	1	4	3	2	3	2	1	2	7	2	0	2
Moneypenny	5	2	1	1	2	1	5	1	1	3	1	1	1	5	2	0	2
Moneypenny	5	2	1	1	2	1	6	2	3	2	2	1	1	6	2	0	2
Moneypenny	5	2	1	1	2	1	7	1	1	2	1	1	2	12	1	1	2
Moneypenny	5	2	1	1	2	1	8	3	3	3	1	1	2	15	2	0	2
Moneypenny	5	2	1	1	2	1	9	2	1	3	2	1	3	12	2	0	2
Moneypenny	5	2	1	1	2	1	10	3	1	3	2	1	1	4	2	0	2
Moneypenny	5	2	1	1	2	1	11	1	3	2	2	1	2	7	1	1	2
Moneypenny	5	2	1	1	2	1	12	2	2	3	1	1	1	1	2	0	2
Moneypenny	5	2	1	1	2	2	1	2	1	3	2	1	2	16	2	0	2
Moneypenny	5	2	1	1	2	2	2	3	3	3	1	1	2	13	2	0	2
Moneypenny	5	2	1	1	2	2	3	1	2	3	2	1	2	7	2	0	2
Moneypenny	5	2	1	1	2	2	4	2	3	3	2	1	2	17	2	0	2
Moneypenny	5	2	1	1	2	2	5	1	3	3	2	1	1	6	2	0	2
Moneypenny	5	2	1	1	2	2	6	3	3	2	1	1	1	6	2	0	2
Moneypenny	5	2	1	1	2	2	7	2	1	3	2	1	3	21	2	0	2
Moneypenny	5	2	1	1	2	2	8	3	1	2	2	1	2	10	1	1	2
Moneypenny	5	2	1	1	2	2	9	1	1	3	1	1	1	2	2	0	2
Moneypenny	5	2	1	1	2	2	10	2	3	3	2	1	1	5	2	0	2
Moneypenny	5	2	1	1	2	2	11	1	2	3	2	1	2	8	2	0	2
Moneypenny	5	2	1	1	2	2	12	3	3	3	1	1	1	1	2	0	2
Moneypenny	5	2	1	1	2	3	1	1	2	3	2	1	1	3	2	0	2
Moneypenny	5	2	1	1	2	3	2	3	3	3	1	1	3	6	2	0	2
Moneypenny	5	2	1	1	2	3	3	2	3	3	2	1	1	4	2	0	2
Moneypenny	5	2	1	1	2	3	4	3	3	2	1	1	5	16	2	0	2
Moneypenny	5	2	1	1	2	3	5	1	3	3	2	1	2	9	2	0	2
Moneypenny	5	2	1	1	2	3	6	2	2	3	1	1	1	1	2	0	2
Moneypenny	5	2	1	1	2	3	7	3	2	3	2	1	2	5	2	0	2
Moneypenny	5	2	1	1	2	3	8	2	3	3	2	1	1	3	2	0	2
Moneypenny	5	2	1	1	2	3	9	1	2	3	2	1	1	2	2	0	2
Moneypenny	5	2	1	1	2	3	10	3	1	3	2	1	4	18	2	0	2
Moneypenny	5	2	1	1	2	3	11	1	3	3	2	1	2	6	2	0	2
Moneypenny	5	2	1	1	2	3	12	2	1	3	2	1	1	3	2	0	2
Muki	6	1	1	1	2	1	1	3	2	3	2	1	1	3	2	0	2
Muki	6	1	1	1	2	1	2	2	1	3	2	1	1	5	2	0	2
Muki	6	1	1	1	2	1	3	1	3	3	2	1	2	7	2	0	2
Muki	6	1	1	1	2	1	4	2	2	3	1	1	1	1	2	0	2
Muki	6	1	1	1	2	1	5	3	1	2	2	1	2	13	1	1	2
Muki	6	1	1	1	2	1	6	1	1	3	1	1	1	9	2	0	2
Muki	6	1	1	1	2	1	7	3	1	2	2	1	4	12	1	1	2
Muki	6	1	1	1	2	1	8	2	1	3	2	1	6	23	2	0	2
Muki	6	1	1	1	2	1	9	1	2	3	2	1	1	3	2	0	2
Muki	6	1	1	1	2	1	10	3	3	3	1	1	1	4	2	0	2
Muki	6	1	1	1	2	1	11	1	3	2	2	1	1	4	1	1	2
Muki	6	1	1	1	2	1	12	2	1	3	2	1	1	9	2	0	2
Muki	6	1	1	1	2	2	1	2	3	3	2	1	1	4	2	0	2
Muki	6	1	1	1	2	2	2	3	3	3	1	1	4	21	2	0	2
Muki	6	1	1	1	2	2	3	1	3	1	2	1	1	3	2	0	2
Muki	6	1	1	1	2	2	4	3	2	3	2	1	1	3	2	0	2
Muki	6	1	1	1	2	2	5	2	3	3	2	1	1	8	2	0	2
Muki	6	1	1	1	2	2	6	1	1	3	1	1	1	6	2	0	2
Muki	6	1	1	1	2	2	7	3	1	3	2	1	2	14	2	0	2
Muki	6	1	1	1	2	2	8	1	3	2	2	1	1	8	2	0	2
Muki	6	1	1	1	2	2	9	2	3	3	2	1	1	5	2	0	2
Muki	6	1	1	1	2	2	10	1	1	3	1	1	1	4	2	0	2
Muki	6	1	1	1	2	2	11	3	2	3	2	1	1	6	2	0	2
Muki	6	1	1	1	2	2	12	2	1	2	2	1	2	20	1	1	2
Muki	6	1	1	1	2	3	1	1	2	3	2	1	1	1	2	0	2
Muki	6	1	1	1	2	3	2	3	2	3	2	1	1	2	2	0	2
Muki	6	1	1	1	2	3	3	2	1	2	2	1	1	4	1	1	2
Muki	6	1	1	1	2	3	4	3	3	3	1	1	1	4	2	0	2
Muki	6	1	1	1	2	3	5	1	1	2	1	1	1	4	2	0	2
Muki	6	1	1	1	2	3	6	2	3	2	2	1	2	23	1	1	2
Muki	6	1	1	1	2	3	7	3	1	3	2	1	2	9	2	0	2
Muki	6	1	1	1	2	3	8	2	1	3	2	1	1	5	2	0	2
Muki	6	1	1	1	2	3	9	1	3	3	2	1	2	3	2	0	2
Muki	6	1	1	1	2	3	10	2	3	3	2	1	3	13	2	0	2
Muki	6	1	1	1	2	3	11	3	1	3	2	1	1	4	2	0	2
Muki	6	1	1	1	2	3	12	1	1	3	1	1	1	1	2	0	2
Pipin	7	1	1	1	2	1	1	3	3	2	1	1	1	1	2	0	2
Pipin	7	1	1	1	2	1	2	2	1	3	2	1	1	3	2	0	2
Pipin	7	1	1	1	2	1	3	1	2	2	2	1	8	14	1	1	2
Pipin	7	1	1	1	2	1	4	2	3	3	2	1	1	3	2	0	2
Pipin	7	1	1	1	2	1	5	3	2	3	2	1	1	3	2	0	2
Pipin	7	1	1	1	2	1	6	1	3	1	2	1	2	10	2	0	2
Pipin	7	1	1	1	2	1	7	3	3	3	1	1	2	6	2	0	2
Pipin	7	1	1	1	2	1	8	2	1	3	2	1	1	3	2	0	2
Pipin	7	1	1	1	2	1	9	1	3	3	2	2	8	42	2	0	2
Pipin	7	1	1	1	2	1	10	3	2	3	2	1	1	4	2	0	2
Pipin	7	1	1	1	2	1	11	1	1	3	1	1	2	7	2	0	2
Pipin	7	1	1	1	2	1	12	2	3	3	2	1	2	10	2	0	2
Pipin	7	1	1	1	2	2	1	3	2	3	2	1	1	1	2	0	2
Pipin	7	1	1	1	2	2	2	1	1	3	1	1	1	2	2	0	2
Pipin	7	1	1	1	2	2	3	2	3	3	2	1	1	7	2	0	2
Pipin	7	1	1	1	2	2	4	3	3	2	1	1	1	1	1	1	2
Pipin	7	1	1	1	2	2	5	2	3	1	2	1	1	4	1	1	2
Pipin	7	1	1	1	2	2	6	1	3	1	2	1	2	4	1	1	2
Pipin	7	1	1	1	2	2	7	2	3	3	2	1	1	4	2	0	2
Pipin	7	1	1	1	2	2	8	3	1	3	2	1	1	3	2	0	2
Pipin	7	1	1	1	2	2	9	1	3	3	2	1	1	4	2	0	2
Pipin	7	1	1	1	2	2	10	2	3	3	2	1	1	4	2	0	2
Pipin	7	1	1	1	2	2	11	1	3	3	2	1	1	3	2	0	2
Pipin	7	1	1	1	2	2	12	3	3	3	1	1	1	2	2	0	2
Pipin	7	1	1	1	2	3	1	3	2	3	2	1	2	5	2	0	2
Pipin	7	1	1	1	2	3	2	2	1	3	2	1	2	5	2	0	2
Pipin	7	1	1	1	2	3	3	1	1	3	1	1	1	2	2	0	2
Pipin	7	1	1	1	2	3	4	3	3	3	1	1	3	7	2	0	2
Pipin	7	1	1	1	2	3	5	1	2	3	2	1	1	2	2	0	2
Pipin	7	1	1	1	2	3	6	2	2	3	1	1	1	1	2	0	2
Pipin	7	1	1	1	2	3	7	1	3	3	2	1	1	4	2	0	2
Pipin	7	1	1	1	2	3	8	2	3	3	2	1	1	2	2	0	2
Pipin	7	1	1	1	2	3	9	3	3	3	1	1	5	12	2	0	2
Pipin	7	1	1	1	2	3	10	1	3	3	2	1	1	2	2	0	2
Pipin	7	1	1	1	2	3	11	2	3	3	2	1	1	1	2	0	2
Pipin	7	1	1	1	2	3	12	3	1	3	2	1	2	5	2	0	2
Figaro	8	1	2	1	2	1	1	2	3	3	2	1	2	10	2	0	2
Figaro	8	1	2	1	2	1	2	3	2	1	2	1	5	13	2	0	2
Figaro	8	1	2	1	2	1	3	1	3	1	2	1	3	13	2	0	2
Figaro	8	1	2	1	2	1	4	2	1	1	2	1	1	2	2	0	2
Figaro	8	1	2	1	2	1	5	1	2	1	2	1	1	4	2	0	2
Figaro	8	1	2	1	2	1	6	3	1	3	2	1	1	4	1	1	2
Figaro	8	1	2	1	2	1	7	2	3	2	2	1	5	16	1	1	2
Figaro	8	1	2	1	2	1	8	3	2	3	2	1	1	2	2	0	2
Figaro	8	1	2	1	2	1	9	1	1	2	1	1	1	1	1	1	2
Figaro	8	1	2	1	2	1	10	3	1	3	2	1	7	13	2	0	2
Figaro	8	1	2	1	2	1	11	2	1	3	2	1	1	2	2	0	2
Figaro	8	1	2	1	2	1	12	1	1	3	1	1	1	2	2	0	2
Figaro	8	1	2	1	2	2	1	2	3	3	2	1	1	4	2	0	2
Figaro	8	1	2	1	2	2	2	1	3	2	2	1	9	29	2	0	2
Figaro	8	1	2	1	2	2	3	3	3	1	1	1	2	2	1	1	2
Figaro	8	1	2	1	2	2	4	1	1	3	1	1	1	3	2	0	2
Figaro	8	1	2	1	2	2	5	2	1	2	2	1	6	33	1	1	2
Figaro	8	1	2	1	2	2	6	3	3	2	1	1	1	1	2	0	2
Figaro	8	1	2	1	2	2	7	2	3	3	2	1	6	24	2	0	2
Figaro	8	1	2	1	2	2	8	1	2	1	2	1	4	15	1	2	2
Figaro	8	1	2	1	2	2	9	3	1	2	2	1	1	5	1	1	2
Figaro	8	1	2	1	2	2	10	1	1	1	1	1	2	4	2	0	2
Figaro	8	1	2	1	2	2	11	2	1	2	2	1	1	5	1	1	2
Figaro	8	1	2	1	2	2	12	3	3	2	1	1	2	12	1	2	2
Figaro	8	1	2	1	2	3	1	2	1	1	2	1	4	26	2	0	2
Figaro	8	1	2	1	2	3	2	1	1	3	1	1	1	2	2	0	2
Figaro	8	1	2	1	2	3	3	3	3	2	1	1	2	5	2	0	2
Figaro	8	1	2	1	2	3	4	1	1	3	1	1	1	3	2	0	2
Figaro	8	1	2	1	2	3	5	2	1	3	2	1	1	5	2	0	2
Figaro	8	1	2	1	2	3	6	3	1	2	2	1	1	4	2	0	2
Figaro	8	1	2	1	2	3	7	1	3	1	2	1	2	10	2	0	2
Figaro	8	1	2	1	2	3	8	3	1	2	2	1	2	18	2	0	2
Figaro	8	1	2	1	2	3	9	2	1	1	2	1	5	16	2	0	2
Figaro	8	1	2	1	2	3	10	1	1	1	1	1	1	1	2	0	2
Figaro	8	1	2	1	2	3	11	2	1	3	2	1	1	5	2	0	2
Figaro	8	1	2	1	2	3	12	3	1	2	2	1	1	5	2	0	2
Kiwi	9	1	2	1	2	1	1	2	3	3	2	2	1	10	2	0	2
Kiwi	9	1	2	1	2	1	2	1	2	1	2	2	2	6	2	0	2
Kiwi	9	1	2	1	2	1	3	3	2	3	2	2	1	6	2	0	2
Kiwi	9	1	2	1	2	1	4	2	3	2	2	1	2	11	2	0	2
Kiwi	9	1	2	1	2	1	5	3	2	3	2	2	1	7	2	0	2
Kiwi	9	1	2	1	2	1	6	1	2	2	2	1	3	3	1	1	2
Kiwi	9	1	2	1	2	1	7	3	1	2	2	1	2	14	1	1	2
Kiwi	9	1	2	1	2	1	8	2	3	3	2	1	2	12	2	0	2
Kiwi	9	1	2	1	2	1	9	1	1	2	1	1	1	1	1	1	2
Kiwi	9	1	2	1	2	1	10	3	3	2	1	1	1	2	2	0	2
Kiwi	9	1	2	1	2	1	11	3	3	3	1	2	1	7	2	0	2
Kiwi	9	1	2	1	2	1	12	2	2	3	1	1	1	1	2	0	2
Kiwi	9	1	2	1	2	2	1	2	1	3	2	1	2	6	2	0	2
Kiwi	9	1	2	1	2	2	2	3	3	3	1	1	1	2	2	0	2
Kiwi	9	1	2	1	2	2	3	1	1	2	1	1	3	9	1	1	2
Kiwi	9	1	2	1	2	2	4	3	1	3	2	2	1	7	1	1	2
Kiwi	9	1	2	1	2	2	5	2	1	3	2	2	1	4	1	1	2
Kiwi	9	1	2	1	2	2	6	1	3	3	2	1	2	4	2	0	2
Kiwi	9	1	2	1	2	2	7	2	3	3	2	2	1	5	2	0	2
Kiwi	9	1	2	1	2	2	8	3	1	3	2	1	1	4	2	0	2
Kiwi	9	1	2	1	2	2	9	1	1	3	1	1	1	1	2	0	2
Kiwi	9	1	2	1	2	2	10	3	2	3	2	2	2	4	2	0	2
Kiwi	9	1	2	1	2	2	11	1	3	3	2	1	1	5	2	0	2
Kiwi	9	1	2	1	2	2	12	2	3	3	2	2	1	2	2	0	2
Kiwi	9	1	2	1	2	3	1	2	3	3	2	1	1	5	2	0	2
Kiwi	9	1	2	1	2	3	2	3	3	3	1	1	1	1	2	0	2
Kiwi	9	1	2	1	2	3	3	1	3	3	2	1	6	17	2	0	2
Kiwi	9	1	2	1	2	3	4	2	3	3	2	1	3	17	2	0	2
Kiwi	9	1	2	1	2	3	5	1	3	3	2	1	1	2	2	0	2
Kiwi	9	1	2	1	2	3	6	3	2	3	2	1	1	3	2	0	2
Kiwi	9	1	2	1	2	3	7	1	3	3	2	1	2	5	2	0	2
Kiwi	9	1	2	1	2	3	8	2	3	2	2	1	2	4	1	1	2
Kiwi	9	1	2	1	2	3	9	3	1	3	2	1	4	10	2	0	2
Kiwi	9	1	2	1	2	3	10	1	1	2	1	1	1	2	1	1	2
Kiwi	9	1	2	1	2	3	11	3	1	2	2	1	1	2	1	1	2
Kiwi	9	1	2	1	2	3	12	2	1	3	2	1	2	6	2	0	2
Mayday	10	2	2	1	2	1	1	3	1	3	2	1	1	6	2	0	2
Mayday	10	2	2	1	2	1	2	2	3	3	2	1	2	6	2	0	2
Mayday	10	2	2	1	2	1	3	1	3	2	2	1	7	20	2	0	2
Mayday	10	2	2	1	2	1	4	3	3	3	1	1	1	2	2	0	2
Mayday	10	2	2	1	2	1	5	1	3	3	2	1	34	156	2	0	2
Mayday	10	2	2	1	2	1	6	2	3	2	2	1	3	21	2	0	2
Mayday	10	2	2	1	2	1	7	1	3	1	2	1	7	53	2	0	2
Mayday	10	2	2	1	2	1	8	3	2	2	2	1	1	2	2	0	2
Mayday	10	2	2	1	2	1	9	2	2	3	1	1	1	1	2	0	2
Mayday	10	2	2	1	2	1	10	1	3	2	2	1	3	6	2	0	2
Mayday	10	2	2	1	2	1	11	2	3	3	2	1	5	33	2	0	2
Mayday	10	2	2	1	2	1	12	3	3	1	1	1	1	1	2	0	2
Mayday	10	2	2	1	2	2	1	3	2	3	2	1	1	2	2	0	2
Mayday	10	2	2	1	2	2	2	2	2	3	1	1	1	2	2	0	1
Mayday	10	2	2	1	2	2	3	1	3	3	2	1	1	4	2	0	2
Mayday	10	2	2	1	2	2	4	3	3	3	1	1	1	2	2	0	2
Mayday	10	2	2	1	2	2	5	1	1	3	1	1	1	2	2	0	2
Mayday	10	2	2	1	2	2	6	2	3	3	2	1	5	16	2	0	2
Mayday	10	2	2	1	2	2	7	3	2	3	2	1	1	2	2	0	2
Mayday	10	2	2	1	2	2	8	2	1	3	2	1	1	5	2	0	2
Mayday	10	2	2	1	2	2	9	1	3	3	2	1	3	14	2	0	2
Mayday	10	2	2	1	2	2	10	3	2	3	2	1	2	5	2	0	2
Mayday	10	2	2	1	2	2	11	1	3	3	2	1	2	9	2	0	1
Mayday	10	2	2	1	2	2	12	2	3	3	2	1	10	37	2	0	2
Mayday	10	2	2	1	2	3	1	1	3	3	2	1	1	2	2	0	2
Mayday	10	2	2	1	2	3	2	3	1	3	2	1	1	3	2	0	2
Mayday	10	2	2	1	2	3	3	2	3	3	2	1	1	4	2	0	2
Mayday	10	2	2	1	2	3	4	3	3	3	1	1	1	2	2	0	2
Mayday	10	2	2	1	2	3	5	1	3	3	2	1	2	7	2	0	2
Mayday	10	2	2	1	2	3	6	2	1	3	2	1	1	1	2	0	2
Mayday	10	2	2	1	2	3	7	1	1	3	1	1	3	8	2	0	2
Mayday	10	2	2	1	2	3	8	2	3	3	2	1	2	4	2	0	2
Mayday	10	2	2	1	2	3	9	3	2	3	2	1	1	2	2	0	2
Mayday	10	2	2	1	2	3	10	1	3	3	2	1	2	8	2	0	2
Mayday	10	2	2	1	2	3	11	3	2	3	2	1	2	6	2	0	2
Mayday	10	2	2	1	2	3	12	2	3	1	2	1	3	8	2	0	2
Muppet	11	1	2	1	2	1	1	3	3	2	1	1	1	3	1	1	2
Muppet	11	1	2	1	2	1	2	2	3	2	2	1	1	16	1	1	2
Muppet	11	1	2	1	2	1	3	1	1	2	1	1	1	7	1	1	2
Muppet	11	1	2	1	2	1	4	2	3	1	2	1	1	1	1	1	2
Muppet	11	1	2	1	2	1	5	3	1	2	2	1	1	4	1	1	2
Muppet	11	1	2	1	2	1	6	1	3	2	2	1	2	13	1	2	2
Muppet	11	1	2	1	2	1	7	3	2	2	2	1	1	3	1	1	2
Muppet	11	1	2	1	2	1	8	2	3	1	2	1	1	8	1	2	2
Muppet	11	1	2	1	2	1	9	1	3	1	2	1	3	11	1	2	2
Muppet	11	1	2	1	2	1	10	2	1	2	2	1	1	5	1	1	2
Muppet	11	1	2	1	2	1	11	3	1	1	2	1	5	17	1	1	2
Muppet	11	1	2	1	2	1	12	1	1	2	1	1	7	14	1	1	2
Muppet	11	1	2	1	2	2	1	3	3	2	1	1	1	3	1	2	2
Muppet	11	1	2	1	2	2	2	2	2	3	1	1	1	2	1	2	2
Muppet	11	1	2	1	2	2	3	1	1	3	1	1	1	2	1	1	2
Muppet	11	1	2	1	2	2	4	2	2	1	1	1	1	1	1	2	2
Muppet	11	1	2	1	2	2	5	3	3	3	1	1	1	7	2	0	2
Muppet	11	1	2	1	2	2	6	1	3	3	2	1	13	53	1	1	2
Muppet	11	1	2	1	2	2	7	3	1	3	2	1	1	2	1	1	2
Muppet	11	1	2	1	2	2	8	2	1	1	2	1	1	8	1	1	2
Muppet	11	1	2	1	2	2	9	1	3	1	2	1	2	9	1	2	2
Muppet	11	1	2	1	2	2	10	2	3	3	2	1	2	11	2	0	2
Muppet	11	1	2	1	2	2	11	1	1	2	1	1	1	3	1	1	2
Muppet	11	1	2	1	2	2	12	3	1	3	2	1	1	4	1	1	2
Muppet	11	1	2	1	2	3	1	3	3	2	1	1	10	31	1	1	2
Muppet	11	1	2	1	2	3	2	2	3	3	2	1	5	13	2	0	2
Muppet	11	1	2	1	2	3	3	1	1	2	1	1	1	6	2	0	2
Muppet	11	1	2	1	2	3	4	2	2	3	1	1	1	1	2	0	2
Muppet	11	1	2	1	2	3	5	3	1	3	2	1	6	20	2	0	2
Muppet	11	1	2	1	2	3	6	1	1	2	1	1	1	2	1	1	2
Muppet	11	1	2	1	2	3	7	3	2	2	2	1	1	5	1	1	2
Muppet	11	1	2	1	2	3	8	2	2	2	1	1	2	4	1	1	2
Muppet	11	1	2	1	2	3	9	1	1	1	1	1	1	2	1	2	2
Muppet	11	1	2	1	2	3	10	3	2	1	2	1	1	2	1	2	2
Muppet	11	1	2	1	2	3	11	1	1	1	1	1	1	2	1	1	2
Muppet	11	1	2	1	2	3	12	2	2	2	1	1	1	1	1	1	2
Olympia	12	2	2	1	2	1	1	2	3	3	2	1	6	58	2	0	2
Olympia	12	2	2	1	2	1	2	3	1	3	2	1	1	3	2	0	2
Olympia	12	2	2	1	2	1	3	1	1	3	1	1	2	6	2	0	2
Olympia	12	2	2	1	2	1	4	3	2	3	2	1	2	12	2	0	2
Olympia	12	2	2	1	2	1	5	2	3	3	2	1	4	20	2	0	2
Olympia	12	2	2	1	2	1	6	1	3	3	2	1	2	23	2	0	2
Olympia	12	2	2	1	2	1	7	3	2	3	2	1	2	7	2	0	2
Olympia	12	2	2	1	2	1	8	1	3	3	2	1	4	32	2	0	2
Olympia	12	2	2	1	2	1	9	2	1	3	2	1	2	19	2	0	2
Olympia	12	2	2	1	2	1	10	3	1	3	2	1	2	8	2	0	2
Olympia	12	2	2	1	2	1	11	2	1	3	2	1	1	17	2	0	2
Olympia	12	2	2	1	2	1	12	1	1	3	1	1	8	29	2	0	2
Olympia	12	2	2	1	2	2	1	1	3	3	2	1	1	10	2	0	2
Olympia	12	2	2	1	2	2	2	3	2	2	2	1	4	15	1	1	2
Olympia	12	2	2	1	2	2	3	2	2	3	1	1	1	1	2	0	2
Olympia	12	2	2	1	2	2	4	1	1	3	1	1	5	17	2	0	2
Olympia	12	2	2	1	2	2	5	2	2	1	1	1	2	6	1	2	2
Olympia	12	2	2	1	2	2	6	3	2	3	2	1	1	5	2	0	2
Olympia	12	2	2	1	2	2	7	2	1	3	2	1	4	44	2	0	1
Olympia	12	2	2	1	2	2	8	1	2	2	2	1	2	6	2	0	2
Olympia	12	2	2	1	2	2	9	3	1	3	2	1	2	10	2	0	2
Olympia	12	2	2	1	2	2	10	1	2	3	2	1	5	7	2	0	2
Olympia	12	2	2	1	2	2	11	2	3	3	2	1	6	26	2	0	2
Olympia	12	2	2	1	2	2	12	3	1	3	2	1	18	89	2	0	2
Olympia	12	2	2	1	2	3	1	1	2	3	2	1	1	1	2	0	2
Olympia	12	2	2	1	2	3	2	2	3	3	2	1	4	7	2	0	2
Olympia	12	2	2	1	2	3	3	3	1	3	2	1	3	9	2	0	2
Olympia	12	2	2	1	2	3	4	2	2	3	1	1	1	1	2	0	2
Olympia	12	2	2	1	2	3	5	3	1	3	2	1	3	12	2	0	2
Olympia	12	2	2	1	2	3	6	1	1	3	1	1	2	5	2	0	2
Olympia	12	2	2	1	2	3	7	2	3	3	2	1	4	16	2	0	2
Olympia	12	2	2	1	2	3	8	1	3	3	2	1	2	4	2	0	2
Olympia	12	2	2	1	2	3	9	3	3	3	1	1	4	8	2	0	2
Olympia	12	2	2	1	2	3	10	2	1	3	2	1	4	12	2	0	2
Olympia	12	2	2	1	2	3	11	3	2	3	2	1	1	1	2	0	2
Olympia	12	2	2	1	2	3	12	1	2	3	2	1	1	2	2	0	2
Zozo	13	1	2	1	2	1	1	2	2	2	1	1	1	1	1	1	2
Zozo	13	1	2	1	2	1	2	3	2	3	2	1	10	71	2	0	2
Zozo	13	1	2	1	2	1	3	1	2	2	2	1	3	32	2	0	2
Zozo	13	1	2	1	2	1	4	3	2	2	2	2	1	5	2	0	2
Zozo	13	1	2	1	2	1	5	1	3	3	2	1	2	26	2	0	2
Zozo	13	1	2	1	2	1	6	2	2	3	1	1	1	2	2	0	2
Zozo	13	1	2	1	2	1	7	3	2	2	2	1	1	8	1	1	2
Zozo	13	1	2	1	2	1	8	2	1	3	2	1	2	7	2	0	2
Zozo	13	1	2	1	2	1	9	1	3	3	2	2	1	38	2	0	2
Zozo	13	1	2	1	2	1	10	3	3	3	1	1	1	1	2	0	2
Zozo	13	1	2	1	2	1	11	1	3	3	2	1	5	27	2	0	2
Zozo	13	1	2	1	2	1	12	2	1	3	2	1	1	34	2	0	2
Zozo	13	1	2	1	2	2	1	2	1	3	2	1	1	3	2	0	2
Zozo	13	1	2	1	2	2	2	3	3	3	1	1	1	3	2	0	2
Zozo	13	1	2	1	2	2	3	1	2	3	2	1	1	5	2	0	2
Zozo	13	1	2	1	2	2	4	3	2	3	2	1	2	6	2	0	2
Zozo	13	1	2	1	2	2	5	2	3	3	2	1	1	3	2	0	2
Zozo	13	1	2	1	2	2	6	1	1	3	1	1	1	2	2	0	2
Zozo	13	1	2	1	2	2	7	3	2	3	2	1	1	2	2	0	2
Zozo	13	1	2	1	2	2	8	1	3	3	2	1	1	2	2	0	2
Zozo	13	1	2	1	2	2	9	2	3	3	2	1	1	2	2	0	2
Zozo	13	1	2	1	2	2	10	1	2	3	2	1	1	2	2	0	2
Zozo	13	1	2	1	2	2	11	3	1	3	2	1	2	7	2	0	2
Zozo	13	1	2	1	2	2	12	2	2	3	1	1	1	2	2	0	2
Zozo	13	1	2	1	2	3	1	1	2	3	2	1	1	3	2	0	2
Zozo	13	1	2	1	2	3	2	3	2	3	2	1	1	1	2	0	2
Zozo	13	1	2	1	2	3	3	2	2	3	1	1	1	1	2	0	2
Zozo	13	1	2	1	2	3	4	3	1	3	2	1	1	3	2	0	2
Zozo	13	1	2	1	2	3	5	1	3	3	2	1	6	40	2	0	2
Zozo	13	1	2	1	2	3	6	2	1	3	2	1	1	4	2	0	2
Zozo	13	1	2	1	2	3	7	3	1	3	2	1	1	1	2	0	2
Zozo	13	1	2	1	2	3	8	2	1	3	2	1	5	65	2	0	2
Zozo	13	1	2	1	2	3	9	1	2	3	2	1	2	5	2	0	2
Zozo	13	1	2	1	2	3	10	2	1	3	2	1	1	4	2	0	2
Zozo	13	1	2	1	2	3	11	3	0	0	2	0	0	0	0	0	0
Zozo	13	1	2	1	2	3	12	1	2	3	2	1	1	3	2	0	2

## Sheet: KeysestBCond1
Subject	SubjectNr	Sex (1=male,=female)	Group (1=Testgroup; 2= Controlgroup)	Keyset	Condition	Session	Trial	Wall	Key (1=Onearm; 2= twoarm; 3= L-shape; 4= Tripod; 5= Cross)	location (1= left; 2= half left; 3= middle; 4= half right; 5= right)	correct (1= Yes; 2= No; 0= not available)	Success	Frequency	Sumduration	exclusion	nrexclusion	wallcontact
Dolittle	1	1	1	2	1	1	1	2	2	5	1	2	14	34	2	0	2
Dolittle	1	1	1	2	1	1	2	4	1	5	2	2	15	76	2	0	2
Dolittle	1	1	1	2	1	1	3	3	4	5	2	2	7	11	2	0	2
Dolittle	1	1	1	2	1	1	4	5	5	5	1	2	2	2	2	0	1
Dolittle	1	1	1	2	1	1	5	1	1	4	1	1	1	7	1	1	1
Dolittle	1	1	1	2	1	1	6	5	4	5	2	2	2	10	2	0	1
Dolittle	1	1	1	2	1	1	7	2	1	4	2	2	20	72	1	1	2
Dolittle	1	1	1	2	1	1	8	3	1	4	2	2	15	106	2	0	2
Dolittle	1	1	1	2	1	1	9	1	2	5	2	2	20	77	2	0	2
Dolittle	1	1	1	2	1	1	10	4	3	5	2	2	6	16	2	0	2
Fini	2	2	1	2	1	1	1	2	2	5	1	1	1	3	2	0	2
Fini	2	2	1	2	1	1	2	3	1	4	2	2	16	55	1	1	2
Fini	2	2	1	2	1	1	3	5	4	2	2	2	15	34	2	0	2
Fini	2	2	1	2	1	1	4	1	3	4	2	2	15	52	1	1	2
Fini	2	2	1	2	1	1	5	4	3	3	2	2	16	64	1	2	2
Fini	2	2	1	2	1	1	6	5	4	5	2	2	6	28	1	1	2
Fini	2	2	1	2	1	1	7	2	2	4	1	1	1	2	1	1	2
Fini	2	2	1	2	1	1	8	3	4	5	2	2	15	49	2	0	2
Fini	2	2	1	2	1	1	9	1	3	5	2	2	9	26	2	0	2
Fini	2	2	1	2	1	1	10	4	1	5	2	2	7	22	2	0	2
Heidi	3	2	1	2	1	1	1	3	3	5	1	1	1	4	2	0	2
Heidi	3	2	1	2	1	1	2	2	5	5	2	2	19	48	2	0	2
Heidi	3	2	1	2	1	1	3	5	5	5	1	1	4	16	2	0	2
Heidi	3	2	1	2	1	1	4	1	3	5	2	2	24	80	2	0	2
Heidi	3	2	1	2	1	1	5	4	2	5	2	2	13	51	2	0	2
Heidi	3	2	1	2	1	1	6	5	5	5	1	1	1	8	2	0	2
Heidi	3	2	1	2	1	1	7	3	4	5	2	2	17	111	2	0	2
Heidi	3	2	1	2	1	1	8	1	2	5	2	2	16	99	2	0	2
Heidi	3	2	1	2	1	1	9	4	4	5	1	1	1	4	2	0	2
Heidi	3	2	1	2	1	1	10	2	3	5	2	2	25	110	2	0	2
Konrad	4	1	1	2	1	1	1	4	3	5	2	2	18	34	2	0	2
Konrad	4	1	1	2	1	1	2	1	1	5	1	1	2	2	2	0	2
Konrad	4	1	1	2	1	1	3	5	3	5	2	2	29	101	2	0	2
Konrad	4	1	1	2	1	1	4	2	1	5	2	2	19	72	2	0	2
Konrad	4	1	1	2	1	1	5	3	3	5	1	1	1	2	2	0	2
Konrad	4	1	1	2	1	1	6	4	1	5	2	2	3	18	2	0	2
Konrad	4	1	1	2	1	1	7	2	1	5	2	2	2	8	2	0	2
Konrad	4	1	1	2	1	1	8	1	3	5	2	2	9	25	2	0	2
Konrad	4	1	1	2	1	1	9	5	5	5	1	1	1	4	2	0	2
Konrad	4	1	1	2	1	1	10	3	2	5	2	2	22	103	2	0	2
Moneypenny	5	2	1	2	1	1	1	4	1	5	2	2	26	58	2	0	2
Moneypenny	5	2	1	2	1	1	2	2	2	5	1	1	2	3	2	0	2
Moneypenny	5	2	1	2	1	1	3	3	4	5	2	2	14	23	2	0	2
Moneypenny	5	2	1	2	1	1	4	1	4	5	2	2	10	14	2	0	2
Moneypenny	5	2	1	2	1	1	5	5	5	5	1	1	2	4	2	0	2
Moneypenny	5	2	1	2	1	1	6	2	4	5	2	2	17	30	2	0	2
Moneypenny	5	2	1	2	1	1	7	3	5	5	2	2	16	45	2	0	2
Moneypenny	5	2	1	2	1	1	8	4	4	5	1	1	8	18	2	0	2
Moneypenny	5	2	1	2	1	1	9	1	2	5	2	2	29	107	2	0	2
Moneypenny	5	2	1	2	1	1	10	5	5	5	1	1	4	4	2	0	2
Muki	6	1	1	2	1	1	1	2	0	0	0	0	0	0	0	0	0
Muki	6	1	1	2	1	1	2	1	1	5	1	1	1	3	2	0	2
Muki	6	1	1	2	1	1	3	4	1	5	2	2	23	95	2	0	2
Muki	6	1	1	2	1	1	4	3	4	5	2	2	19	84	2	0	2
Muki	6	1	1	2	1	1	5	5	5	5	1	2	2	2	1	1	2
Muki	6	1	1	2	1	1	6	2	4	5	2	2	19	139	2	0	2
Muki	6	1	1	2	1	1	7	3	2	5	2	2	22	85	2	0	2
Muki	6	1	1	2	1	1	8	5	5	5	1	1	3	6	2	0	2
Muki	6	1	1	2	1	1	9	1	2	5	2	2	20	112	2	0	2
Muki	6	1	1	2	1	1	10	4	4	5	1	1	1	7	2	0	2
Pipin	7	1	1	2	1	1	1	3	2	5	2	2	14	40	2	0	2
Pipin	7	1	1	2	1	1	2	1	1	5	1	1	1	2	2	0	2
Pipin	7	1	1	2	1	1	3	4	3	5	2	2	12	47	2	0	2
Pipin	7	1	1	2	1	1	4	2	3	5	2	2	18	62	2	0	2
Pipin	7	1	1	2	1	1	5	5	5	5	1	1	1	6	2	0	2
Pipin	7	1	1	2	1	1	6	4	2	5	2	2	16	74	2	0	2
Pipin	7	1	1	2	1	1	7	3	3	5	1	1	1	2	2	0	2
Pipin	7	1	1	2	1	1	8	2	5	5	2	2	11	54	2	0	2
Pipin	7	1	1	2	1	1	9	5	3	5	2	2	16	91	2	0	2
Pipin	7	1	1	2	1	1	10	1	4	5	2	2	8	27	2	0	2
Figaro	8	1	2	2	1	1	1	4	1	2	2	2	19	86	1	2	2
Figaro	8	1	2	2	1	1	2	3	3	3	1	1	1	2	1	1	2
Figaro	8	1	2	2	1	1	3	1	3	1	2	2	19	78	2	0	2
Figaro	8	1	2	2	1	1	4	5	1	5	2	2	16	35	2	0	2
Figaro	8	1	2	2	1	1	5	2	1	1	2	2	24	68	2	0	2
Figaro	8	1	2	2	1	1	6	3	4	4	2	2	14	35	1	1	2
Figaro	8	1	2	2	1	1	7	4	3	3	2	2	11	30	1	1	2
Figaro	8	1	2	2	1	1	8	1	2	4	2	2	2	3	2	0	1
Figaro	8	1	2	2	1	1	9	2	1	2	2	2	3	13	1	1	2
Figaro	8	1	2	2	1	1	10	5	4	3	2	2	4	4	2	0	2
Kiwi	9	1	2	2	1	1	1	2	5	5	2	2	4	15	2	0	2
Kiwi	9	1	2	2	1	1	2	3	3	5	1	1	1	2	1	2	1
Kiwi	9	1	2	2	1	1	3	5	1	5	2	2	19	37	2	0	2
Kiwi	9	1	2	2	1	1	4	4	4	4	1	1	2	13	1	1	1
Kiwi	9	1	2	2	1	1	5	1	3	5	2	2	17	71	2	0	2
Kiwi	9	1	2	2	1	1	6	3	5	5	2	2	9	63	2	0	2
Kiwi	9	1	2	2	1	1	7	2	2	5	1	1	1	2	2	0	2
Kiwi	9	1	2	2	1	1	8	1	4	5	2	2	14	68	2	0	2
Kiwi	9	1	2	2	1	1	9	5	5	5	1	1	1	10	2	0	2
Kiwi	9	1	2	2	1	1	10	4	3	5	2	2	18	76	2	0	2
Mayday	10	2	2	2	1	1	1	4	4	5	1	1	2	6	2	0	1
Mayday	10	2	2	2	1	1	2	1	5	5	2	2	18	53	2	0	2
Mayday	10	2	2	2	1	1	3	3	1	5	2	2	17	63	2	0	2
Mayday	10	2	2	2	1	1	4	1	3	5	2	2	13	66	2	0	2
Mayday	10	2	2	2	1	1	5	5	5	5	1	2	12	20	2	0	2
Mayday	10	2	2	2	1	1	6	2	5	4	2	2	12	27	2	0	2
Mayday	10	2	2	2	1	1	7	3	3	5	1	1	1	3	2	0	2
Mayday	10	2	2	2	1	1	8	4	1	5	2	2	17	113	2	0	1
Mayday	10	2	2	2	1	1	9	5	5	5	1	1	2	7	2	0	2
Mayday	10	2	2	2	1	1	10	2	1	5	2	2	21	87	2	0	2
Muppet	11	1	2	2	1	1	1	1	1	4	1	2	39	68	2	0	2
Muppet	11	1	2	2	1	1	2	5	2	4	2	2	13	14	2	0	2
Muppet	11	1	2	2	1	1	3	3	3	3	1	1	3	6	1	2	2
Muppet	11	1	2	2	1	1	4	4	1	2	2	2	31	63	1	1	2
Muppet	11	1	2	2	1	1	5	2	5	1	2	2	16	33	1	1	2
Muppet	11	1	2	2	1	1	6	5	4	1	2	2	11	17	1	1	2
Muppet	11	1	2	2	1	1	7	2	1	4	2	2	14	23	1	2	2
Muppet	11	1	2	2	1	1	8	3	1	3	2	2	11	25	1	1	2
Muppet	11	1	2	2	1	1	9	1	1	3	1	1	2	8	1	1	2
Muppet	11	1	2	2	1	1	10	4	4	2	1	1	1	6	1	1	2
Olympia	12	2	2	2	1	1	1	1	1	5	1	1	1	4	2	0	2
Olympia	12	2	2	2	1	1	2	4	1	3	2	2	7	11	1	2	2
Olympia	12	2	2	2	1	1	3	3	5	4	2	2	8	13	1	2	2
Olympia	12	2	2	2	1	1	4	2	1	3	2	2	3	4	1	2	2
Olympia	12	2	2	2	1	1	5	5	4	3	2	2	13	24	1	2	2
Olympia	12	2	2	2	1	1	6	4	2	5	2	2	10	24	2	0	2
Olympia	12	2	2	2	1	1	7	1	1	4	1	1	2	15	1	4	2
Olympia	12	2	2	2	1	1	8	5	3	5	2	2	18	48	2	0	2
Olympia	12	2	2	2	1	1	9	2	1	5	2	2	11	55	2	0	2
Olympia	12	2	2	2	1	1	10	3	3	5	1	1	1	1	2	0	2
Zozo	13	1	2	2	1	1	1	1	4	5	2	2	25	121	2	0	2
Zozo	13	1	2	2	1	1	2	5	5	5	1	1	1	17	2	0	2
Zozo	13	1	2	2	1	1	3	2	3	5	2	2	19	122	2	0	2
Zozo	13	1	2	2	1	1	4	3	2	5	2	2	20	97	2	0	2
Zozo	13	1	2	2	1	1	5	4	4	5	1	1	1	1	2	0	2
Zozo	13	1	2	2	1	1	6	5	2	5	2	2	18	85	2	0	2
Zozo	13	1	2	2	1	1	7	1	1	5	1	1	1	2	2	0	2
Zozo	13	1	2	2	1	1	8	3	5	5	2	2	19	134	2	0	2
Zozo	13	1	2	2	1	1	9	4	3	5	2	2	11	63	2	0	2
Zozo	13	1	2	2	1	1	10	2	2	5	1	1	3	6	2	0	2
Dolittle	1	1	1	2	1	2	1	5	3	5	2	2	4	15	2	0	2
Dolittle	1	1	1	2	1	2	2	3	3	5	1	1	1	3	2	0	2
Dolittle	1	1	1	2	1	2	3	2	2	4	1	1	2	4	1	1	2
Dolittle	1	1	1	2	1	2	4	1	1	4	1	1	1	4	1	1	2
Dolittle	1	1	1	2	1	2	5	4	4	3	1	1	1	3	1	2	2
Dolittle	1	1	1	2	1	2	6	5	5	5	1	1	1	4	2	0	2
Dolittle	1	1	1	2	1	2	7	2	3	5	2	2	8	29	2	0	2
Dolittle	1	1	1	2	1	2	8	1	1	3	1	1	1	4	1	1	2
Dolittle	1	1	1	2	1	2	9	3	5	4	2	2	8	50	1	1	2
Dolittle	1	1	1	2	1	2	10	4	3	1	2	2	2	13	1	2	2
Fini	2	2	1	2	1	2	1	4	2	3	2	2	12	45	1	2	2
Fini	2	2	1	2	1	2	2	1	1	5	1	1	1	2	2	0	2
Fini	2	2	1	2	1	2	3	5	3	3	2	2	9	19	1	1	2
Fini	2	2	1	2	1	2	4	2	4	5	2	2	5	18	2	0	2
Fini	2	2	1	2	1	2	5	3	3	4	1	1	1	1	1	1	2
Fini	2	2	1	2	1	2	6	4	1	4	2	2	4	9	1	1	2
Fini	2	2	1	2	1	2	7	2	2	3	1	1	1	2	1	2	2
Fini	2	2	1	2	1	2	8	1	1	4	1	1	1	3	1	1	2
Fini	2	2	1	2	1	2	9	3	3	2	1	1	1	3	1	1	2
Fini	2	2	1	2	1	2	10	5	1	4	2	2	6	16	1	1	2
Heidi	3	2	1	2	1	2	1	5	3	4	2	2	14	53	2	0	2
Heidi	3	2	1	2	1	2	2	3	2	5	2	2	18	93	2	0	2
Heidi	3	2	1	2	1	2	3	1	1	5	1	1	2	5	2	0	2
Heidi	3	2	1	2	1	2	4	2	5	5	2	2	24	75	2	0	2
Heidi	3	2	1	2	1	2	5	4	3	5	2	2	18	79	2	0	2
Heidi	3	2	1	2	1	2	6	3	3	5	1	1	1	8	2	0	2
Heidi	3	2	1	2	1	2	7	5	2	5	2	2	13	80	2	0	2
Heidi	3	2	1	2	1	2	8	1	5	5	2	2	19	53	2	0	2
Heidi	3	2	1	2	1	2	9	4	4	5	1	1	1	2	2	0	2
Heidi	3	2	1	2	1	2	10	2	4	5	2	2	9	25	2	0	2
Konrad	4	1	1	2	1	2	1	1	4	5	2	2	4	10	2	0	2
Konrad	4	1	1	2	1	2	2	2	2	5	1	1	1	3	2	0	2
Konrad	4	1	1	2	1	2	3	5	2	5	2	2	10	42	2	0	2
Konrad	4	1	1	2	1	2	4	3	3	4	1	1	1	10	2	0	2
Konrad	4	1	1	2	1	2	5	4	2	5	2	2	10	42	2	0	2
Konrad	4	1	1	2	1	2	6	1	4	5	2	2	10	32	2	0	2
Konrad	4	1	1	2	1	2	7	5	2	5	2	2	9	34	2	0	2
Konrad	4	1	1	2	1	2	8	4	4	5	1	1	2	7	2	0	2
Konrad	4	1	1	2	1	2	9	3	4	5	2	2	23	116	2	0	2
Konrad	4	1	1	2	1	2	10	2	3	5	2	2	11	45	2	0	2
Moneypenny	5	2	1	2	1	2	1	2	1	5	2	2	19	58	2	0	2
Moneypenny	5	2	1	2	1	2	2	4	5	5	2	2	16	34	2	0	2
Moneypenny	5	2	1	2	1	2	3	1	1	5	1	1	3	3	2	0	2
Moneypenny	5	2	1	2	1	2	4	5	3	5	2	2	28	84	2	0	2
Moneypenny	5	2	1	2	1	2	5	3	3	4	1	1	2	7	1	1	2
Moneypenny	5	2	1	2	1	2	6	2	3	5	2	2	17	67	2	0	2
Moneypenny	5	2	1	2	1	2	7	5	1	5	2	2	20	70	2	0	2
Moneypenny	5	2	1	2	1	2	8	3	3	5	1	1	1	4	2	0	2
Moneypenny	5	2	1	2	1	2	9	1	5	5	2	2	23	99	2	0	2
Moneypenny	5	2	1	2	1	2	10	4	1	5	2	2	17	68	2	0	2
Muki	6	1	1	2	1	2	1	4	4	5	1	1	1	5	2	0	2
Muki	6	1	1	2	1	2	2	1	5	5	2	2	15	63	2	0	2
Muki	6	1	1	2	1	2	3	2	2	4	1	1	5	16	1	1	2
Muki	6	1	1	2	1	2	4	5	1	5	2	2	12	52	2	0	2
Muki	6	1	1	2	1	2	5	3	1	5	2	2	7	25	2	0	2
Muki	6	1	1	2	1	2	6	4	3	5	2	2	5	20	2	0	2
Muki	6	1	1	2	1	2	7	2	5	5	2	2	3	17	2	0	2
Muki	6	1	1	2	1	2	8	1	5	5	2	2	4	14	2	0	2
Muki	6	1	1	2	1	2	9	3	3	5	1	1	1	6	2	0	2
Muki	6	1	1	2	1	2	10	5	1	5	2	2	4	18	2	0	2
Pipin	7	1	1	2	1	2	1	1	5	5	2	2	16	64	2	0	2
Pipin	7	1	1	2	1	2	2	4	2	5	2	2	10	23	2	0	2
Pipin	7	1	1	2	1	2	3	3	3	5	1	1	1	4	2	0	2
Pipin	7	1	1	2	1	2	4	5	2	5	2	2	4	15	2	0	2
Pipin	7	1	1	2	1	2	5	2	5	5	2	2	16	42	2	0	2
Pipin	7	1	1	2	1	2	6	4	5	5	2	2	1	5	2	0	2
Pipin	7	1	1	2	1	2	7	1	1	5	1	1	2	2	2	0	2
Pipin	7	1	1	2	1	2	8	5	5	4	1	1	6	17	1	1	2
Pipin	7	1	1	2	1	2	9	2	5	3	2	2	19	130	1	1	2
Pipin	7	1	1	2	1	2	10	3	3	3	1	1	1	2	1	1	2
Figaro	8	1	2	2	1	2	1	4	4	4	1	1	1	2	1	1	2
Figaro	8	1	2	2	1	2	2	5	3	5	2	2	7	11	2	0	2
Figaro	8	1	2	2	1	2	3	1	1	5	1	1	1	1	2	0	1
Figaro	8	1	2	2	1	2	4	3	1	5	2	2	17	57	1	1	2
Figaro	8	1	2	2	1	2	5	2	1	5	2	2	10	26	2	0	2
Figaro	8	1	2	2	1	2	6	4	4	5	1	1	1	2	2	0	2
Figaro	8	1	2	2	1	2	7	1	3	4	2	2	17	38	2	0	2
Figaro	8	1	2	2	1	2	8	3	1	5	2	2	7	21	2	0	2
Figaro	8	1	2	2	1	2	9	5	3	4	2	2	5	12	1	1	2
Figaro	8	1	2	2	1	2	10	2	1	1	2	2	6	19	1	4	2
Kiwi	9	1	2	2	1	2	1	5	3	5	2	2	10	35	2	0	2
Kiwi	9	1	2	2	1	2	2	1	5	5	2	2	10	54	2	0	2
Kiwi	9	1	2	2	1	2	3	2	2	5	1	1	1	1	2	0	2
Kiwi	9	1	2	2	1	2	4	3	1	5	2	2	17	74	2	0	2
Kiwi	9	1	2	2	1	2	5	4	5	5	2	2	23	104	2	0	2
Kiwi	9	1	2	2	1	2	6	1	4	5	2	2	19	123	2	0	2
Kiwi	9	1	2	2	1	2	7	5	5	5	1	1	3	27	2	0	2
Kiwi	9	1	2	2	1	2	8	3	2	5	2	2	11	57	2	0	2
Kiwi	9	1	2	2	1	2	9	2	4	5	2	2	20	129	2	0	2
Kiwi	9	1	2	2	1	2	10	4	5	5	2	2	14	76	2	0	2
Mayday	10	2	2	2	1	2	1	4	3	5	2	2	6	18	2	0	2
Mayday	10	2	2	2	1	2	2	3	3	5	1	1	2	15	2	0	2
Mayday	10	2	2	2	1	2	3	1	5	5	2	2	19	118	2	0	1
Mayday	10	2	2	2	1	2	4	5	3	5	2	2	13	35	2	0	2
Mayday	10	2	2	2	1	2	5	2	5	5	2	2	4	16	2	0	2
Mayday	10	2	2	2	1	2	6	3	1	5	2	2	7	28	2	0	2
Mayday	10	2	2	2	1	2	7	4	3	4	2	2	8	20	2	0	2
Mayday	10	2	2	2	1	2	8	5	5	5	1	2	21	109	2	0	2
Mayday	10	2	2	2	1	2	9	2	1	5	2	2	5	17	2	0	2
Mayday	10	2	2	2	1	2	10	1	3	5	2	2	5	18	2	0	2
Muppet	11	1	2	2	1	2	1	2	1	5	2	2	10	39	2	0	2
Muppet	11	1	2	2	1	2	2	5	1	4	2	2	5	13	2	0	2
Muppet	11	1	2	2	1	2	3	3	4	4	2	2	12	31	1	1	2
Muppet	11	1	2	2	1	2	4	1	1	4	1	1	1	3	1	1	2
Muppet	11	1	2	2	1	2	5	4	3	2	2	2	11	18	1	3	2
Muppet	11	1	2	2	1	2	6	5	1	2	2	2	4	10	1	2	2
Muppet	11	1	2	2	1	2	7	3	1	1	2	2	17	48	1	2	2
Muppet	11	1	2	2	1	2	8	2	1	1	2	2	20	55	1	2	2
Muppet	11	1	2	2	1	2	9	1	1	2	1	1	2	3	1	2	2
Muppet	11	1	2	2	1	2	10	4	1	1	2	2	6	12	1	4	2
Olympia	12	2	2	2	1	2	1	2	2	4	1	1	2	2	1	2	2
Olympia	12	2	2	2	1	2	2	5	4	5	2	2	2	2	2	0	2
Olympia	12	2	2	2	1	2	3	1	1	5	1	1	1	4	1	1	2
Olympia	12	2	2	2	1	2	4	3	4	5	2	2	4	15	2	0	2
Olympia	12	2	2	2	1	2	5	4	1	4	2	2	7	11	2	0	2
Olympia	12	2	2	2	1	2	6	5	2	5	2	2	4	5	2	0	2
Olympia	12	2	2	2	1	2	7	3	0	0	0	0	0	0	0	0	0
Olympia	12	2	2	2	1	2	8	2	2	5	1	1	2	5	2	0	2
Olympia	12	2	2	2	1	2	9	1	3	2	2	2	12	22	2	0	2
Olympia	12	2	2	2	1	2	10	4	4	5	1	1	1	1	1	1	2
Zozo	13	1	2	2	1	2	1	2	5	5	2	2	30	131	2	0	2
Zozo	13	1	2	2	1	2	2	3	2	5	2	2	9	22	2	0	2
Zozo	13	1	2	2	1	2	3	1	1	5	1	1	1	1	2	0	2
Zozo	13	1	2	2	1	2	4	5	3	5	2	2	11	56	2	0	2
Zozo	13	1	2	2	1	2	5	4	5	5	2	2	5	40	2	0	2
Zozo	13	1	2	2	1	2	6	3	3	5	1	1	1	3	2	0	2
Zozo	13	1	2	2	1	2	7	1	1	4	1	1	1	1	2	0	2
Zozo	13	1	2	2	1	2	8	2	2	4	1	1	1	3	1	1	2
Zozo	13	1	2	2	1	2	9	4	5	4	2	2	12	72	1	1	2
Zozo	13	1	2	2	1	2	10	5	4	2	2	2	10	29	1	2	2
Dolittle	1	1	1	2	1	3	1	4	4	3	1	1	3	13	1	2	2
Dolittle	1	1	1	2	1	3	2	3	3	2	1	1	1	3	1	1	2
Dolittle	1	1	1	2	1	3	3	2	2	4	1	1	2	4	1	2	2
Dolittle	1	1	1	2	1	3	4	1	1	5	1	1	1	4	2	0	2
Dolittle	1	1	1	2	1	3	5	5	3	3	2	2	5	23	1	2	2
Dolittle	1	1	1	2	1	3	6	2	2	3	1	1	2	6	1	2	2
Dolittle	1	1	1	2	1	3	7	3	1	3	2	2	9	31	1	2	2
Dolittle	1	1	1	2	1	3	8	5	4	5	2	2	8	26	1	1	2
Dolittle	1	1	1	2	1	3	9	4	4	5	1	1	3	16	2	0	2
Dolittle	1	1	1	2	1	3	10	1	1	4	1	1	1	4	1	1	2
Fini	2	2	1	2	1	3	1	3	3	4	1	1	2	3	1	1	2
Fini	2	2	1	2	1	3	2	2	2	3	1	1	2	3	1	2	2
Fini	2	2	1	2	1	3	3	1	1	2	1	1	1	1	1	3	2
Fini	2	2	1	2	1	3	4	4	3	3	2	2	7	19	1	2	2
Fini	2	2	1	2	1	3	5	5	3	2	2	2	4	17	2	0	2
Fini	2	2	1	2	1	3	6	2	2	4	1	1	1	6	1	1	2
Fini	2	2	1	2	1	3	7	3	3	5	1	1	1	3	2	0	2
Fini	2	2	1	2	1	3	8	5	5	3	1	1	5	18	1	2	2
Fini	2	2	1	2	1	3	9	4	1	5	2	2	21	93	1	1	2
Fini	2	2	1	2	1	3	10	1	5	3	2	2	15	95	1	2	2
Heidi	3	2	1	2	1	3	1	4	3	5	2	2	1	8	2	0	2
Heidi	3	2	1	2	1	3	2	1	2	4	2	2	1	1	2	0	2
Heidi	3	2	1	2	1	3	3	5	4	5	2	2	3	5	2	0	2
Heidi	3	2	1	2	1	3	4	2	4	5	2	2	5	8	2	0	2
Heidi	3	2	1	2	1	3	5	3	2	5	2	2	3	7	2	0	2
Heidi	3	2	1	2	1	3	6	1	5	5	2	2	2	11	2	0	1
Heidi	3	2	1	2	1	3	7	5	3	5	2	2	1	3	2	0	2
Heidi	3	2	1	2	1	3	8	4	4	5	1	1	1	2	2	0	2
Heidi	3	2	1	2	1	3	9	3	5	5	2	2	1	1	2	0	2
Heidi	3	2	1	2	1	3	10	2	4	5	2	2	1	2	2	0	2
Konrad	4	1	1	2	1	3	1	4	2	5	2	2	8	22	2	0	2
Konrad	4	1	1	2	1	3	2	1	3	5	2	2	2	6	2	0	2
Konrad	4	1	1	2	1	3	3	5	1	5	2	2	22	108	2	0	2
Konrad	4	1	1	2	1	3	4	2	2	5	1	1	2	3	2	0	2
Konrad	4	1	1	2	1	3	5	3	1	5	2	2	11	120	2	0	2
Konrad	4	1	1	2	1	3	6	4	5	5	2	2	14	83	2	0	2
Konrad	4	1	1	2	1	3	7	2	5	5	2	2	16	72	2	0	2
Konrad	4	1	1	2	1	3	8	3	3	5	1	1	1	7	2	0	2
Konrad	4	1	1	2	1	3	9	5	4	5	2	2	10	28	2	0	2
Konrad	4	1	1	2	1	3	10	1	2	5	2	2	7	24	2	0	2
Moneypenny	5	2	1	2	1	3	1	1	2	5	2	2	8	12	2	0	2
Moneypenny	5	2	1	2	1	3	2	4	4	5	1	1	1	4	2	0	2
Moneypenny	5	2	1	2	1	3	3	3	2	5	2	2	15	68	2	0	2
Moneypenny	5	2	1	2	1	3	4	5	5	4	1	1	2	8	1	1	2
Moneypenny	5	2	1	2	1	3	5	2	5	5	2	2	13	117	2	0	2
Moneypenny	5	2	1	2	1	3	6	1	4	5	2	2	10	53	2	0	2
Moneypenny	5	2	1	2	1	3	7	3	3	4	1	1	2	6	1	1	2
Moneypenny	5	2	1	2	1	3	8	2	2	5	1	1	2	9	2	0	2
Moneypenny	5	2	1	2	1	3	9	5	5	3	1	1	9	34	1	2	2
Moneypenny	5	2	1	2	1	3	10	4	2	4	2	2	9	29	1	1	2
Muki	6	1	1	2	1	3	1	3	0	0	0	0	0	0	0	0	0
Muki	6	1	1	2	1	3	2	2	3	5	2	2	12	38	2	0	2
Muki	6	1	1	2	1	3	3	1	1	5	1	1	1	1	2	0	2
Muki	6	1	1	2	1	3	4	5	4	5	2	2	8	27	2	0	2
Muki	6	1	1	2	1	3	5	4	2	5	2	2	3	9	2	0	2
Muki	6	1	1	2	1	3	6	2	0	0	0	0	0	0	0	0	0
Muki	6	1	1	2	1	3	7	3	2	5	2	2	3	5	2	0	2
Muki	6	1	1	2	1	3	8	1	5	5	2	2	13	46	2	0	2
Muki	6	1	1	2	1	3	9	4	3	3	2	2	9	39	2	0	2
Muki	6	1	1	2	1	3	10	5	5	5	1	2	4	16	2	0	2
Pipin	7	1	1	2	1	3	1	3	5	2	2	2	3	11	1	2	2
Pipin	7	1	1	2	1	3	2	1	1	4	1	1	1	8	1	1	2
Pipin	7	1	1	2	1	3	3	5	3	4	2	2	17	82	2	0	2
Pipin	7	1	1	2	1	3	4	2	4	2	2	2	20	97	1	1	2
Pipin	7	1	1	2	1	3	5	4	1	3	2	2	1	11	1	1	2
Pipin	7	1	1	2	1	3	6	3	3	4	1	1	1	2	1	1	2
Pipin	7	1	1	2	1	3	7	5	4	2	2	2	10	47	1	1	2
Pipin	7	1	1	2	1	3	8	1	5	2	2	2	9	30	1	2	2
Pipin	7	1	1	2	1	3	9	4	1	4	2	2	6	28	2	0	2
Pipin	7	1	1	2	1	3	10	2	2	5	1	1	1	2	2	0	2
Figaro	8	1	2	2	1	3	1	4	4	4	1	1	1	5	1	1	2
Figaro	8	1	2	2	1	3	2	2	4	4	2	2	7	15	1	1	2
Figaro	8	1	2	2	1	3	3	3	3	3	1	1	1	1	1	2	2
Figaro	8	1	2	2	1	3	4	1	1	5	1	1	1	1	2	0	2
Figaro	8	1	2	2	1	3	5	5	2	5	2	2	12	45	2	0	2
Figaro	8	1	2	2	1	3	6	3	1	5	2	2	10	61	2	0	2
Figaro	8	1	2	2	1	3	7	4	5	2	2	2	7	13	1	2	2
Figaro	8	1	2	2	1	3	8	2	1	4	2	2	3	6	1	1	2
Figaro	8	1	2	2	1	3	9	5	5	5	1	2	3	11	1	1	2
Figaro	8	1	2	2	1	3	10	1	2	5	2	2	1	3	1	1	1
Kiwi	9	1	2	2	1	3	1	1	1	4	1	1	2	2	1	1	2
Kiwi	9	1	2	2	1	3	2	3	5	5	2	2	10	38	2	0	2
Kiwi	9	1	2	2	1	3	3	4	4	5	1	1	1	3	2	0	2
Kiwi	9	1	2	2	1	3	4	2	5	4	2	2	15	99	1	1	2
Kiwi	9	1	2	2	1	3	5	5	2	4	2	2	12	50	2	0	2
Kiwi	9	1	2	2	1	3	6	5	2	5	2	2	2	18	2	0	2
Kiwi	9	1	2	2	1	3	7	1	2	5	2	2	3	23	2	0	2
Kiwi	9	1	2	2	1	3	8	4	4	5	1	1	1	3	2	0	2
Kiwi	9	1	2	2	1	3	9	2	3	3	2	2	2	7	1	1	2
Kiwi	9	1	2	2	1	3	10	3	2	5	2	2	2	8	2	0	2
Mayday	10	2	2	2	1	3	1	1	4	5	2	2	14	62	2	0	1
Mayday	10	2	2	2	1	3	2	4	2	5	2	2	17	104	2	0	2
Mayday	10	2	2	2	1	3	3	2	2	5	1	1	1	2	2	0	2
Mayday	10	2	2	2	1	3	4	5	2	5	2	2	18	105	2	0	2
Mayday	10	2	2	2	1	3	5	3	2	5	2	2	21	118	2	0	2
Mayday	10	2	2	2	1	3	6	4	5	5	2	2	15	55	2	0	2
Mayday	10	2	2	2	1	3	7	1	4	5	2	2	9	21	2	0	2
Mayday	10	2	2	2	1	3	8	5	5	5	1	2	28	132	2	0	2
Mayday	10	2	2	2	1	3	9	2	2	4	1	1	1	3	2	0	1
Mayday	10	2	2	2	1	3	10	3	1	5	2	2	14	84	2	0	2
Muppet	11	1	2	2	1	3	1	5	4	1	2	2	7	7	1	4	2
Muppet	11	1	2	2	1	3	2	1	1	3	1	1	1	1	2	0	2
Muppet	11	1	2	2	1	3	3	3	5	2	2	2	8	13	1	2	2
Muppet	11	1	2	2	1	3	4	4	1	1	2	2	6	13	1	4	2
Muppet	11	1	2	2	1	3	5	2	2	1	1	1	1	2	1	3	2
Muppet	11	1	2	2	1	3	6	3	5	1	2	2	10	22	1	3	2
Muppet	11	1	2	2	1	3	7	5	2	1	2	2	5	8	1	1	2
Muppet	11	1	2	2	1	3	8	1	2	2	2	2	32	87	1	2	2
Muppet	11	1	2	2	1	3	9	4	5	2	2	2	4	7	1	1	2
Muppet	11	1	2	2	1	3	10	2	3	4	2	2	10	46	1	1	2
Olympia	12	2	2	2	1	3	1	2	2	5	1	1	1	1	2	0	2
Olympia	12	2	2	2	1	3	2	4	5	5	2	2	8	14	2	0	2
Olympia	12	2	2	2	1	3	3	1	4	5	2	2	3	4	2	0	2
Olympia	12	2	2	2	1	3	4	3	5	3	2	2	6	10	1	3	2
Olympia	12	2	2	2	1	3	5	5	4	5	2	2	2	2	2	0	2
Olympia	12	2	2	2	1	3	6	2	2	4	1	1	1	2	2	0	2
Olympia	12	2	2	2	1	3	7	1	5	5	2	2	12	42	2	0	2
Olympia	12	2	2	2	1	3	8	3	3	5	1	1	2	2	2	0	2
Olympia	12	2	2	2	1	3	9	5	4	5	2	2	1	1	2	0	2
Olympia	12	2	2	2	1	3	10	4	1	5	2	2	4	6	2	0	2
Zozo	13	1	2	2	1	3	1	2	1	4	2	2	17	85	1	1	2
Zozo	13	1	2	2	1	3	2	3	2	5	2	2	9	46	2	0	2
Zozo	13	1	2	2	1	3	3	4	4	5	1	1	1	3	2	0	2
Zozo	13	1	2	2	1	3	4	5	4	5	2	2	6	17	2	0	2
Zozo	13	1	2	2	1	3	5	1	1	4	1	1	1	2	2	0	2
Zozo	13	1	2	2	1	3	6	3	4	4	2	2	6	19	1	1	2
Zozo	13	1	2	2	1	3	7	2	1	4	2	2	3	16	2	0	2
Zozo	13	1	2	2	1	3	8	1	1	3	1	1	2	3	2	0	2
Zozo	13	1	2	2	1	3	9	4	1	5	2	2	3	16	2	0	2
Zozo	13	1	2	2	1	3	10	5	3	1	2	2	14	44	1	4	2
Dolittle	1	1	1	2	1	4	1	3	3	3	1	1	4	12	1	2	2
Dolittle	1	1	1	2	1	4	2	2	2	4	1	1	1	4	1	1	2
Dolittle	1	1	1	2	1	4	3	1	1	2	1	1	1	2	1	3	2
Dolittle	1	1	1	2	1	4	4	5	5	1	1	2	13	66	1	2	2
Dolittle	1	1	1	2	1	4	5	4	4	5	1	1	1	3	2	0	2
Dolittle	1	1	1	2	1	4	6	2	3	4	2	2	8	25	1	1	2
Dolittle	1	1	1	2	1	4	7	1	1	3	1	1	1	2	1	1	2
Dolittle	1	1	1	2	1	4	8	3	1	3	2	2	4	21	1	1	2
Dolittle	1	1	1	2	1	4	9	5	1	2	2	2	3	8	1	1	2
Dolittle	1	1	1	2	1	4	10	4	1	3	2	2	9	30	1	1	2
Fini	2	2	1	2	1	4	1	5	0	0	0	0	0	0	0	0	0
Fini	2	2	1	2	1	4	2	2	2	4	1	1	1	1	1	1	2
Fini	2	2	1	2	1	4	3	3	3	2	1	1	1	2	1	2	2
Fini	2	2	1	2	1	4	4	1	1	3	1	1	1	2	1	1	2
Fini	2	2	1	2	1	4	5	4	4	5	1	1	1	4	1	2	2
Fini	2	2	1	2	1	4	6	2	2	3	1	1	1	1	1	1	2
Fini	2	2	1	2	1	4	7	5	5	4	1	1	2	17	1	1	2
Fini	2	2	1	2	1	4	8	1	1	2	1	1	1	1	1	3	2
Fini	2	2	1	2	1	4	9	4	5	5	2	2	20	66	2	0	2
Fini	2	2	1	2	1	4	10	3	3	5	1	1	1	1	2	0	2
Heidi	3	2	1	2	1	4	1	2	2	4	1	2	2	2	2	0	2
Heidi	3	2	1	2	1	4	2	3	4	5	2	2	8	16	2	0	2
Moneypenny	3	2	1	2	1	4	2	4	4	4	1	1	1	2	1	1	2
Heidi	3	2	1	2	1	4	3	1	1	5	1	1	4	8	2	0	2
Heidi	3	2	1	2	1	4	4	5	4	5	2	2	4	7	2	0	1
Heidi	3	2	1	2	1	4	5	4	2	5	2	2	2	4	2	0	2
Heidi	3	2	1	2	1	4	6	2	4	5	2	2	3	6	2	0	1
Moneypenny	3	2	1	2	1	4	6	4	4	3	1	1	1	2	1	1	2
Heidi	3	2	1	2	1	4	7	4	4	5	1	1	2	10	2	0	2
Heidi	3	2	1	2	1	4	8	1	2	5	2	2	3	6	2	0	2
Heidi	3	2	1	2	1	4	9	5	4	5	2	2	4	11	2	0	2
Heidi	3	2	1	2	1	4	10	3	5	5	2	2	2	9	2	0	2
Konrad	4	1	1	2	1	4	1	4	3	5	2	2	2	6	2	0	2
Konrad	4	1	1	2	1	4	2	2	2	5	1	1	1	1	2	0	2
Konrad	4	1	1	2	1	4	3	5	1	3	2	2	12	36	1	1	2
Konrad	4	1	1	2	1	4	4	3	3	4	1	1	2	7	2	0	2
Konrad	4	1	1	2	1	4	5	1	4	4	2	2	5	9	1	1	2
Konrad	4	1	1	2	1	4	6	4	5	5	2	2	9	21	2	0	2
Konrad	4	1	1	2	1	4	7	1	2	3	2	2	6	14	1	1	2
Konrad	4	1	1	2	1	4	8	5	3	1	2	2	9	72	1	1	1
Konrad	4	1	1	2	1	4	9	2	1	2	2	2	5	27	1	1	2
Konrad	4	1	1	2	1	4	10	3	2	3	2	2	3	16	1	1	2
Moneypenny	5	2	1	2	1	4	1	1	2	3	2	2	3	6	1	2	2
Moneypenny	5	2	1	2	1	4	3	2	2	3	1	1	1	2	2	0	2
Moneypenny	5	2	1	2	1	4	4	5	5	2	1	1	3	9	1	2	2
Moneypenny	5	2	1	2	1	4	5	3	3	5	1	1	5	9	2	0	2
Moneypenny	5	2	1	2	1	4	7	1	1	5	1	1	3	10	2	0	2
Moneypenny	5	2	1	2	1	4	8	3	5	4	2	2	7	58	1	1	2
Moneypenny	5	2	1	2	1	4	9	2	5	3	2	2	15	87	1	1	2
Moneypenny	5	2	1	2	1	4	10	5	5	4	1	1	2	15	2	0	2
Muki	6	1	1	2	1	4	1	1	5	5	2	2	6	24	2	0	2
Muki	6	1	1	2	1	4	2	3	3	5	1	1	1	2	2	0	2
Muki	6	1	1	2	1	4	3	4	2	5	2	2	4	5	2	0	2
Muki	6	1	1	2	1	4	4	2	4	5	2	2	11	41	2	0	2
Muki	6	1	1	2	1	4	5	5	4	5	2	2	11	43	2	0	2
Muki	6	1	1	2	1	4	6	1	5	5	2	2	5	10	2	0	2
Muki	6	1	1	2	1	4	7	2	2	5	1	1	1	3	2	0	2
Muki	6	1	1	2	1	4	8	1	5	5	2	2	4	12	2	0	2
Muki	6	1	1	2	1	4	9	5	2	5	2	2	1	2	2	0	2
Muki	6	1	1	2	1	4	10	4	1	5	2	2	6	27	2	0	2
Pipin	7	1	1	2	1	4	1	4	1	2	2	2	9	35	1	2	2
Pipin	7	1	1	2	1	4	2	3	3	3	1	1	1	1	2	0	2
Pipin	7	1	1	2	1	4	3	1	1	4	1	1	1	1	1	1	2
Pipin	7	1	1	2	1	4	4	5	1	1	2	2	8	48	2	0	2
Pipin	7	1	1	2	1	4	5	2	3	4	2	2	13	30	1	1	2
Pipin	7	1	1	2	1	4	6	4	1	1	2	2	4	17	1	1	2
Pipin	7	1	1	2	1	4	7	3	3	3	1	1	1	2	1	1	2
Pipin	7	1	1	2	1	4	8	1	1	2	1	1	1	1	2	0	2
Pipin	7	1	1	2	1	4	9	5	3	3	2	2	7	13	1	2	2
Pipin	7	1	1	2	1	4	10	2	1	3	2	2	3	6	1	1	2
Figaro	8	1	2	2	1	4	1	5	1	1	2	2	5	17	1	4	2
Figaro	8	1	2	2	1	4	2	3	4	3	2	2	10	48	1	1	2
Figaro	8	1	2	2	1	4	3	1	3	1	2	2	5	19	2	0	2
Figaro	8	1	2	2	1	4	4	4	4	5	1	1	1	2	1	2	2
Figaro	8	1	2	2	1	4	5	2	3	2	2	2	6	14	1	3	2
Figaro	8	1	2	2	1	4	6	5	4	2	2	2	4	16	1	2	2
Figaro	8	1	2	2	1	4	7	1	4	2	2	2	13	71	1	2	2
Figaro	8	1	2	2	1	4	8	2	2	4	1	1	1	2	1	1	1
Figaro	8	1	2	2	1	4	9	4	1	5	2	2	19	96	1	1	2
Figaro	8	1	2	2	1	4	10	3	3	5	1	1	1	2	2	0	2
Kiwi	9	1	2	2	1	4	1	3	3	4	1	1	1	2	2	0	2
Kiwi	9	1	2	2	1	4	2	1	5	5	2	2	3	9	2	0	2
Kiwi	9	1	2	2	1	4	3	5	5	3	1	1	3	8	2	0	2
Kiwi	9	1	2	2	1	4	4	2	2	5	1	1	1	1	1	1	2
Kiwi	9	1	2	2	1	4	5	4	3	5	2	2	3	7	1	1	2
Kiwi	9	1	2	2	1	4	6	1	1	3	1	1	1	2	1	2	2
Kiwi	9	1	2	2	1	4	7	2	2	2	1	1	2	5	2	0	2
Kiwi	9	1	2	2	1	4	8	3	3	4	1	1	3	11	1	1	2
Kiwi	9	1	2	2	1	4	9	4	4	5	1	1	1	2	2	0	2
Kiwi	9	1	2	2	1	4	10	5	5	1	1	1	3	10	1	3	2
Mayday	10	2	2	2	1	4	1	5	1	5	2	2	2	4	2	0	2
Mayday	10	2	2	2	1	4	2	1	4	5	2	2	2	9	2	0	2
Mayday	10	2	2	2	1	4	3	3	3	5	1	1	1	1	2	0	1
Mayday	10	2	2	2	1	4	4	4	1	5	2	2	8	27	2	0	2
Mayday	10	2	2	2	1	4	5	2	4	5	2	2	7	22	2	0	2
Mayday	10	2	2	2	1	4	6	1	2	4	2	2	8	26	2	0	2
Mayday	10	2	2	2	1	4	7	5	5	5	1	1	1	4	2	0	2
Mayday	10	2	2	2	1	4	8	3	5	5	2	2	7	18	2	0	2
Mayday	10	2	2	2	1	4	9	2	4	5	2	2	5	7	2	0	1
Mayday	10	2	2	2	1	4	10	4	4	4	1	1	1	3	2	0	1
Muppet	11	1	2	2	1	4	1	2	2	3	1	1	1	1	1	3	1
Muppet	11	1	2	2	1	4	2	4	3	1	2	2	2	2	1	2	2
Muppet	11	1	2	2	1	4	3	1	4	1	2	2	10	17	1	1	2
Muppet	11	1	2	2	1	4	4	5	5	4	1	2	2	2	1	1	2
Muppet	11	1	2	2	1	4	5	3	4	3	2	2	8	24	1	1	2
Muppet	11	1	2	2	1	4	6	2	2	3	1	1	2	5	1	1	2
Muppet	11	1	2	2	1	4	7	1	5	3	2	2	8	14	1	1	2
Muppet	11	1	2	2	1	4	8	3	3	2	1	1	1	10	1	1	2
Muppet	11	1	2	2	1	4	9	4	2	3	2	2	8	12	1	1	2
Muppet	11	1	2	2	1	4	10	5	3	3	2	2	3	3	1	2	2
Olympia	12	2	2	2	1	4	1	3	3	4	1	1	1	2	1	1	2
Olympia	12	2	2	2	1	4	2	1	5	5	2	2	4	6	2	0	2
Olympia	12	2	2	2	1	4	3	4	4	5	1	1	12	36	2	0	2
Olympia	12	2	2	2	1	4	4	5	3	5	2	2	3	7	2	0	2
Olympia	12	2	2	2	1	4	5	2	4	4	2	2	1	1	1	1	2
Olympia	12	2	2	2	1	4	6	1	1	4	1	1	1	3	1	1	2
Olympia	12	2	2	2	1	4	7	4	1	4	2	2	2	5	1	1	2
Olympia	12	2	2	2	1	4	8	3	3	3	1	1	1	2	1	2	2
Olympia	12	2	2	2	1	4	9	2	2	5	1	1	1	2	2	0	2
Olympia	12	2	2	2	1	4	10	5	5	3	1	2	3	8	1	1	2
Zozo	13	1	2	2	1	4	1	5	2	2	2	2	8	15	1	3	2
Zozo	13	1	2	2	1	4	2	3	3	3	1	1	1	5	1	2	2
Zozo	13	1	2	2	1	4	3	2	2	1	1	1	1	1	1	3	2
Zozo	13	1	2	2	1	4	4	4	5	4	2	2	13	29	1	3	2
Zozo	13	1	2	2	1	4	5	1	1	2	1	1	1	5	1	2	2
Zozo	13	1	2	2	1	4	6	5	5	3	1	1	1	4	1	2	2
Zozo	13	1	2	2	1	4	7	2	2	2	1	1	1	3	1	1	2
Zozo	13	1	2	2	1	4	8	4	4	5	1	1	2	10	1	3	2
Zozo	13	1	2	2	1	4	9	1	1	1	1	1	1	3	1	1	2
Zozo	13	1	2	2	1	4	10	3	3	4	1	1	1	4	1	2	2
Dolittle	1	1	1	2	1	5	1	4	4	4	1	1	1	10	1	3	2
Dolittle	1	1	1	2	1	5	2	1	1	3	1	1	1	1	2	0	2
Dolittle	1	1	1	2	1	5	3	3	3	2	1	1	1	2	1	1	2
Dolittle	1	1	1	2	1	5	4	2	2	1	1	1	1	2	1	4	2
Dolittle	1	1	1	2	1	5	5	5	5	5	1	1	1	2	1	4	2
Dolittle	1	1	1	2	1	5	6	1	1	3	1	1	1	6	2	0	2
Dolittle	1	1	1	2	1	5	7	3	3	2	1	1	1	3	1	2	2
Dolittle	1	1	1	2	1	5	8	4	4	1	1	1	2	6	1	3	2
Dolittle	1	1	1	2	1	5	9	5	3	1	2	2	5	12	1	3	2
Dolittle	1	1	1	2	1	5	10	2	2	5	1	1	1	2	2	0	2
Fini	2	2	1	2	1	5	1	3	3	4	1	1	1	2	1	1	2
Fini	2	2	1	2	1	5	2	1	5	4	2	2	22	121	1	1	2
Fini	2	2	1	2	1	5	3	4	3	4	2	2	19	94	1	1	2
Fini	2	2	1	2	1	5	4	2	2	5	1	1	1	1	2	0	2
Fini	2	2	1	2	1	5	5	5	5	3	1	1	2	10	1	3	2
Fini	2	2	1	2	1	5	6	1	1	4	1	1	1	1	1	1	2
Fini	2	2	1	2	1	5	7	4	4	3	1	1	2	7	1	2	2
Fini	2	2	1	2	1	5	8	3	3	2	1	1	1	2	1	3	2
Fini	2	2	1	2	1	5	9	2	2	1	1	1	1	4	1	4	2
Fini	2	2	1	2	1	5	10	5	5	5	1	1	2	5	1	4	2
Heidi	3	2	1	2	1	5	1	1	1	5	1	1	1	2	2	0	2
Heidi	3	2	1	2	1	5	2	4	5	5	2	2	4	15	2	0	2
Heidi	3	2	1	2	1	5	3	3	4	5	2	2	3	6	2	0	2
Heidi	3	2	1	2	1	5	4	5	2	5	2	2	3	4	2	0	2
Heidi	3	2	1	2	1	5	5	2	5	5	2	2	3	17	2	0	2
Heidi	3	2	1	2	1	5	6	4	5	5	2	2	3	14	2	0	2
Heidi	3	2	1	2	1	5	7	3	3	5	1	1	1	8	2	0	2
Heidi	3	2	1	2	1	5	8	5	3	5	2	2	6	18	2	0	2
Heidi	3	2	1	2	1	5	9	1	2	5	2	2	6	27	2	0	2
Heidi	3	2	1	2	1	5	10	2	1	5	2	2	5	24	2	0	2
Konrad	4	1	1	2	1	5	1	4	2	5	2	2	3	5	2	0	2
Konrad	4	1	1	2	1	5	2	1	1	5	1	1	1	1	2	0	2
Konrad	4	1	1	2	1	5	3	3	3	4	1	1	1	1	2	0	2
Konrad	4	1	1	2	1	5	4	5	2	1	2	2	1	1	1	3	2
Konrad	4	1	1	2	1	5	5	2	2	3	1	1	1	7	2	0	2
Konrad	4	1	1	2	1	5	6	1	1	5	1	1	1	1	1	1	2
Konrad	4	1	1	2	1	5	7	5	3	4	2	2	3	12	1	2	2
Konrad	4	1	1	2	1	5	8	2	3	4	2	2	2	11	2	0	2
Konrad	4	1	1	2	1	5	9	3	3	4	1	1	1	2	1	1	2
Konrad	4	1	1	2	1	5	10	4	4	3	1	1	1	5	2	0	2
Moneypenny	5	2	1	2	1	5	1	2	2	4	1	1	1	2	1	1	2
Moneypenny	5	2	1	2	1	5	2	4	4	3	1	1	1	4	1	2	2
Moneypenny	5	2	1	2	1	5	3	3	3	2	1	1	2	4	1	1	2
Moneypenny	5	2	1	2	1	5	4	1	1	1	1	1	1	5	1	1	2
Moneypenny	5	2	1	2	1	5	5	5	5	5	1	1	1	2	2	0	2
Moneypenny	5	2	1	2	1	5	6	4	4	2	1	1	1	5	1	3	2
Moneypenny	5	2	1	2	1	5	7	3	3	3	1	1	1	5	1	1	2
Moneypenny	5	2	1	2	1	5	8	2	1	3	2	2	1	6	1	2	2
Moneypenny	5	2	1	2	1	5	9	1	1	5	1	1	2	6	1	3	2
Moneypenny	5	2	1	2	1	5	10	5	5	4	1	1	2	10	1	1	2
Muki	6	1	1	2	1	5	1	4	4	5	1	1	1	2	2	0	2
Muki	6	1	1	2	1	5	2	3	5	5	2	2	7	14	2	0	2
Muki	6	1	1	2	1	5	3	5	5	4	1	1	4	15	1	1	2
Muki	6	1	1	2	1	5	4	2	5	5	2	2	1	4	2	0	2
Muki	6	1	1	2	1	5	5	1	4	5	2	2	7	26	2	0	2
Muki	6	1	1	2	1	5	6	3	4	5	2	2	5	44	2	0	2
Muki	6	1	1	2	1	5	7	2	2	5	1	1	2	5	2	0	2
Muki	6	1	1	2	1	5	8	4	5	5	2	2	6	11	2	0	2
Muki	6	1	1	2	1	5	9	1	4	5	2	2	2	9	2	0	2
Muki	6	1	1	2	1	5	10	5	4	5	2	2	9	41	2	0	2
Pipin	7	1	1	2	1	5	1	5	1	2	2	2	1	3	1	2	2
Pipin	7	1	1	2	1	5	2	2	2	4	1	1	1	4	2	0	2
Pipin	7	1	1	2	1	5	3	1	1	3	1	1	1	2	2	0	2
Pipin	7	1	1	2	1	5	4	4	1	2	2	2	7	19	1	1	2
Pipin	7	1	1	2	1	5	5	3	3	5	1	1	1	2	2	0	2
Pipin	7	1	1	2	1	5	6	2	3	4	2	2	8	24	1	2	2
Pipin	7	1	1	2	1	5	7	1	1	4	1	1	1	6	2	0	2
Pipin	7	1	1	2	1	5	8	5	3	5	2	2	5	15	1	2	2
Pipin	7	1	1	2	1	5	9	3	3	5	1	1	1	5	2	0	2
Pipin	7	1	1	2	1	5	10	4	4	3	1	1	2	6	1	2	2
Figaro	8	1	2	2	1	5	1	2	2	3	1	1	1	1	1	2	2
Figaro	8	1	2	2	1	5	2	5	4	4	2	2	6	13	1	1	2
Figaro	8	1	2	2	1	5	3	3	3	4	1	1	1	1	1	1	2
Figaro	8	1	2	2	1	5	4	1	1	2	1	1	1	1	1	2	2
Figaro	8	1	2	2	1	5	5	4	4	5	1	1	1	1	1	1	2
Figaro	8	1	2	2	1	5	6	5	4	5	2	2	11	22	2	0	2
Figaro	8	1	2	2	1	5	7	3	4	5	2	2	16	48	2	0	2
Figaro	8	1	2	2	1	5	8	1	2	5	2	2	11	57	2	0	2
Figaro	8	1	2	2	1	5	9	2	1	4	2	2	2	9	1	1	2
Figaro	8	1	2	2	1	5	10	4	5	5	2	2	5	9	2	0	2
Kiwi	9	1	2	2	1	5	1	5	5	4	1	1	2	16	1	3	2
Kiwi	9	1	2	2	1	5	2	1	1	1	1	1	1	1	1	3	2
Kiwi	9	1	2	2	1	5	3	3	3	3	1	1	1	4	1	1	2
Kiwi	9	1	2	2	1	5	4	4	5	4	2	2	10	36	1	1	2
Kiwi	9	1	2	2	1	5	5	2	2	5	1	1	1	10	2	0	2
Kiwi	9	1	2	2	1	5	6	3	3	3	1	1	1	6	1	2	2
Kiwi	9	1	2	2	1	5	7	5	5	4	1	1	6	76	1	1	2
Kiwi	9	1	2	2	1	5	8	4	3	5	2	2	3	11	2	0	2
Kiwi	9	1	2	2	1	5	9	1	1	5	1	1	1	1	2	0	2
Kiwi	9	1	2	2	1	5	10	2	2	2	1	1	1	1	1	3	2
Mayday	10	2	2	2	1	5	1	2	1	5	2	2	2	7	2	0	2
Mayday	10	2	2	2	1	5	2	3	5	5	2	2	1	1	2	0	2
Mayday	10	2	2	2	1	5	3	1	5	5	2	2	1	1	2	0	2
Mayday	10	2	2	2	1	5	4	4	4	5	1	1	2	11	2	0	2
Mayday	10	2	2	2	1	5	5	5	5	4	1	2	10	33	2	0	2
Mayday	10	2	2	2	1	5	6	1	1	4	1	1	1	4	1	1	2
Mayday	10	2	2	2	1	5	7	2	1	4	2	2	1	1	2	0	2
Mayday	10	2	2	2	1	5	8	5	1	5	2	2	1	2	2	0	2
Mayday	10	2	2	2	1	5	9	3	3	4	1	2	3	9	1	1	2
Mayday	10	2	2	2	1	5	10	4	2	4	2	2	5	9	2	0	2
Muppet	11	1	2	2	1	5	1	4	4	3	1	1	2	5	1	1	2
Muppet	11	1	2	2	1	5	2	1	4	3	2	2	10	23	2	0	2
Muppet	11	1	2	2	1	5	3	3	3	4	1	1	1	7	1	1	2
Muppet	11	1	2	2	1	5	4	5	2	3	2	2	4	12	1	2	2
Muppet	11	1	2	2	1	5	5	2	3	3	2	2	15	53	1	1	2
Muppet	11	1	2	2	1	5	6	4	4	4	1	1	3	8	1	1	2
Muppet	11	1	2	2	1	5	7	1	5	2	2	2	2	5	2	0	2
Muppet	11	1	2	2	1	5	8	2	1	3	2	2	2	27	2	0	2
Muppet	11	1	2	2	1	5	9	5	2	4	2	2	2	2	1	1	2
Muppet	11	1	2	2	1	5	10	3	5	4	2	2	1	2	2	0	2
Olympia	12	2	2	2	1	5	1	3	4	5	2	2	2	4	2	0	2
Olympia	12	2	2	2	1	5	2	2	2	5	1	1	1	1	2	0	2
Olympia	12	2	2	2	1	5	3	1	1	4	1	1	1	4	1	2	2
Olympia	12	2	2	2	1	5	4	5	2	5	2	2	3	4	2	0	2
Olympia	12	2	2	2	1	5	5	4	1	5	2	2	4	6	2	0	2
Olympia	12	2	2	2	1	5	6	3	1	4	2	2	6	9	1	1	2
Olympia	12	2	2	2	1	5	7	5	5	4	1	1	4	6	1	1	2
Olympia	12	2	2	2	1	5	8	2	2	5	1	1	1	4	2	0	2
Olympia	12	2	2	2	1	5	9	4	5	4	2	2	5	16	1	1	2
Olympia	12	2	2	2	1	5	10	1	1	3	1	1	1	4	1	2	2
Zozo	13	1	2	2	1	5	1	2	2	3	1	1	1	2	2	0	2
Zozo	13	1	2	2	1	5	2	4	4	2	1	1	1	2	1	2	2
Zozo	13	1	2	2	1	5	3	3	3	5	1	1	1	2	1	4	2
Zozo	13	1	2	2	1	5	4	5	5	1	1	1	1	7	1	3	2
Zozo	13	1	2	2	1	5	5	1	1	4	1	1	1	1	1	2	2
Zozo	13	1	2	2	1	5	6	4	4	1	1	1	1	6	1	4	2
Zozo	13	1	2	2	1	5	7	3	3	4	1	1	1	2	1	4	2
Zozo	13	1	2	2	1	5	8	2	2	2	1	1	2	2	1	1	2
Zozo	13	1	2	2	1	5	9	1	1	5	1	1	1	2	2	0	2
Zozo	13	1	2	2	1	5	10	5	5	3	1	1	1	19	1	4	2
Dolittle	1	1	1	2	1	6	1	2	2	3	1	1	1	3	1	2	2
Dolittle	1	1	1	2	1	6	2	3	3	2	1	1	1	8	1	2	2
Dolittle	1	1	1	2	1	6	3	5	5	5	1	1	9	40	1	3	2
Dolittle	1	1	1	2	1	6	4	1	1	1	1	1	1	3	1	3	2
Dolittle	1	1	1	2	1	6	5	4	4	4	1	1	2	20	1	1	2
Dolittle	1	1	1	2	1	6	6	2	2	2	1	1	1	3	1	2	2
Dolittle	1	1	1	2	1	6	7	1	1	3	1	1	2	4	2	0	2
Dolittle	1	1	1	2	1	6	8	3	3	1	1	1	1	2	1	1	2
Dolittle	1	1	1	2	1	6	9	4	4	4	1	1	4	21	1	4	2
Dolittle	1	1	1	2	1	6	10	5	5	5	1	1	1	4	1	3	2
Fini	2	2	1	2	1	6	1	4	4	3	1	1	1	5	1	1	2
Fini	2	2	1	2	1	6	2	1	1	2	1	1	1	1	2	0	2
Fini	2	2	1	2	1	6	3	3	3	5	1	1	1	2	2	0	2
Fini	2	2	1	2	1	6	4	5	5	4	1	1	4	19	1	2	2
Fini	2	2	1	2	1	6	5	2	2	1	1	1	1	5	1	1	2
Fini	2	2	1	2	1	6	6	1	1	4	1	1	2	10	1	2	2
Fini	2	2	1	2	1	6	7	4	4	3	1	1	1	4	1	2	2
Fini	2	2	1	2	1	6	8	3	3	1	1	1	1	4	1	3	2
Fini	2	2	1	2	1	6	9	2	2	5	1	1	1	7	2	0	2
Fini	2	2	1	2	1	6	10	5	1	5	2	2	29	129	1	2	2
Heidi	3	2	1	2	1	6	1	5	4	5	2	2	1	4	2	0	2
Heidi	3	2	1	2	1	6	2	1	1	4	1	1	1	3	2	0	2
Heidi	3	2	1	2	1	6	3	4	2	5	2	2	8	35	2	0	2
Heidi	3	2	1	2	1	6	4	2	2	5	1	1	16	74	2	0	2
Heidi	3	2	1	2	1	6	5	3	5	5	2	2	3	7	2	0	2
Heidi	3	2	1	2	1	6	6	4	4	4	1	1	2	13	1	2	2
Heidi	3	2	1	2	1	6	7	1	1	3	1	1	1	5	1	2	2
Konrad	3	2	1	2	1	6	7	4	4	5	1	1	1	12	1	3	2
Heidi	3	2	1	2	1	6	8	2	3	3	2	2	5	26	1	2	2
Heidi	3	2	1	2	1	6	9	3	3	5	1	1	1	1	2	0	2
Heidi	3	2	1	2	1	6	10	5	3	1	2	2	3	14	1	2	2
Konrad	4	1	1	2	1	6	1	4	4	5	1	1	1	3	2	0	2
Konrad	4	1	1	2	1	6	2	1	1	3	1	1	1	2	1	1	2
Konrad	4	1	1	2	1	6	3	3	3	2	1	1	1	1	2	0	2
Konrad	4	1	1	2	1	6	4	5	1	3	2	2	6	18	1	1	2
Konrad	4	1	1	2	1	6	5	2	2	4	1	1	2	3	1	1	2
Konrad	4	1	1	2	1	6	6	3	3	3	1	1	1	4	1	1	2
Konrad	4	1	1	2	1	6	8	1	1	2	1	1	1	1	1	2	2
Konrad	4	1	1	2	1	6	9	2	2	1	1	1	1	1	1	3	2
Konrad	4	1	1	2	1	6	10	5	5	4	1	1	1	6	1	3	2
Moneypenny	5	2	1	2	1	6	1	1	1	3	1	1	1	2	1	2	2
Moneypenny	5	2	1	2	1	6	2	4	4	2	1	1	7	28	1	1	2
Moneypenny	5	2	1	2	1	6	3	5	5	5	1	1	4	7	1	2	2
Moneypenny	5	2	1	2	1	6	4	3	3	4	1	1	1	2	1	1	2
Moneypenny	5	2	1	2	1	6	5	2	2	1	1	1	2	3	1	3	2
Moneypenny	5	2	1	2	1	6	6	5	5	3	1	1	2	12	1	2	2
Moneypenny	5	2	1	2	1	6	7	1	3	4	2	2	3	7	1	2	2
Moneypenny	5	2	1	2	1	6	8	2	2	4	1	1	1	4	1	1	2
Moneypenny	5	2	1	2	1	6	9	3	3	2	1	1	1	4	1	2	2
Moneypenny	5	2	1	2	1	6	10	4	4	5	1	1	2	6	2	0	2
Muki	6	1	1	2	1	6	1	1	0	0	0	0	0	0	0	0	0
Muki	6	1	1	2	1	6	2	3	3	5	1	1	1	3	2	0	2
Muki	6	1	1	2	1	6	3	2	5	5	2	2	8	11	2	0	1
Muki	6	1	1	2	1	6	4	5	2	5	2	2	6	13	2	0	2
Muki	6	1	1	2	1	6	5	4	5	5	2	2	1	3	1	1	2
Muki	6	1	1	2	1	6	6	3	3	5	1	1	1	1	2	0	2
Muki	6	1	1	2	1	6	7	1	3	3	2	2	2	15	2	0	2
Muki	6	1	1	2	1	6	8	2	0	0	0	0	0	0	0	0	0
Muki	6	1	1	2	1	6	9	4	4	4	1	1	2	8	1	1	2
Muki	6	1	1	2	1	6	10	5	2	5	2	2	4	5	2	0	2
Pipin	7	1	1	2	1	6	1	1	1	4	1	1	1	2	2	0	2
Pipin	7	1	1	2	1	6	2	3	3	3	1	1	1	2	1	1	2
Pipin	7	1	1	2	1	6	3	5	5	5	1	1	2	13	1	2	2
Pipin	7	1	1	2	1	6	4	2	2	2	1	1	1	2	1	2	2
Pipin	7	1	1	2	1	6	5	4	4	1	1	1	1	6	1	2	2
Pipin	7	1	1	2	1	6	6	3	3	4	1	1	1	5	1	1	2
Pipin	7	1	1	2	1	6	7	5	1	5	2	2	5	13	1	2	2
Pipin	7	1	1	2	1	6	8	1	1	5	2	2	1	3	2	0	2
Pipin	7	1	1	2	1	6	9	4	4	3	1	1	1	2	2	0	2
Pipin	7	1	1	2	1	6	10	2	2	2	1	1	1	2	2	0	2
Figaro	8	1	2	2	1	6	1	5	1	5	2	2	1	2	1	2	2
Figaro	8	1	2	2	1	6	2	2	2	4	1	1	1	1	1	1	2
Figaro	8	1	2	2	1	6	3	3	3	3	1	1	1	2	1	2	2
Figaro	8	1	2	2	1	6	4	4	4	1	1	1	1	1	1	4	2
Figaro	8	1	2	2	1	6	5	1	1	5	1	1	1	2	2	0	2
Figaro	8	1	2	2	1	6	6	3	3	1	1	1	1	1	1	2	2
Figaro	8	1	2	2	1	6	7	5	1	1	2	2	7	16	1	4	2
Figaro	8	1	2	2	1	6	8	1	1	5	1	1	1	2	1	1	2
Figaro	8	1	2	2	1	6	9	4	4	2	1	1	2	3	1	2	2
Figaro	8	1	2	2	1	6	10	2	2	3	1	1	1	1	1	4	2
Kiwi	9	1	2	2	1	6	1	5	5	2	1	2	8	32	1	2	2
Kiwi	9	1	2	2	1	6	2	2	2	4	1	1	1	1	1	1	2
Kiwi	9	1	2	2	1	6	3	3	3	5	1	1	1	3	1	3	2
Kiwi	9	1	2	2	1	6	4	4	1	2	2	2	2	9	1	2	2
Kiwi	9	1	2	2	1	6	5	1	1	3	1	1	1	1	1	2	2
Kiwi	9	1	2	2	1	6	6	3	1	1	2	2	2	15	1	3	2
Kiwi	9	1	2	2	1	6	7	2	2	2	1	1	1	3	1	3	2
Kiwi	9	1	2	2	1	6	8	5	5	3	1	1	2	8	1	2	2
Kiwi	9	1	2	2	1	6	9	1	1	4	1	1	1	1	1	1	2
Kiwi	9	1	2	2	1	6	10	4	4	5	1	1	1	3	2	0	2
Mayday	10	2	2	2	1	6	1	5	5	4	1	2	10	50	1	1	2
Mayday	10	2	2	2	1	6	2	2	1	4	2	2	1	1	1	1	2
Mayday	10	2	2	2	1	6	3	3	3	3	1	1	1	3	2	0	2
Mayday	10	2	2	2	1	6	4	4	3	1	2	2	2	3	2	0	2
Mayday	10	2	2	2	1	6	5	1	1	5	1	1	1	3	2	0	2
Mayday	10	2	2	2	1	6	6	2	2	2	1	1	1	6	1	3	2
Mayday	10	2	2	2	1	6	7	4	4	4	1	1	2	15	1	1	2
Mayday	10	2	2	2	1	6	8	3	3	3	1	1	1	2	1	2	2
Mayday	10	2	2	2	1	6	9	5	5	5	1	1	2	12	2	0	2
Mayday	10	2	2	2	1	6	10	1	0	0	0	0	0	0	0	0	0
Muppet	11	1	2	2	1	6	1	2	2	2	1	1	1	1	2	0	2
Muppet	11	1	2	2	1	6	2	4	4	3	1	1	1	9	2	0	2
Muppet	11	1	2	2	1	6	3	5	2	4	2	2	5	10	1	1	2
Muppet	11	1	2	2	1	6	4	1	1	1	1	1	1	9	1	1	2
Muppet	11	1	2	2	1	6	5	3	3	4	1	1	1	5	1	2	2
Muppet	11	1	2	2	1	6	6	2	2	3	1	1	1	2	1	2	2
Muppet	11	1	2	2	1	6	7	5	5	5	1	1	1	5	1	4	2
Muppet	11	1	2	2	1	6	8	3	3	2	1	1	1	3	1	3	2
Muppet	11	1	2	2	1	6	9	4	3	2	2	2	6	26	1	2	2
Muppet	11	1	2	2	1	6	10	1	1	1	1	1	1	4	1	3	2
Olympia	12	2	2	2	1	6	1	2	2	4	1	1	1	1	1	1	2
Olympia	12	2	2	2	1	6	2	3	3	5	1	1	1	3	1	1	2
Olympia	12	2	2	2	1	6	3	5	5	3	1	1	3	11	1	2	2
Olympia	12	2	2	2	1	6	4	1	4	3	2	2	1	6	1	2	2
Olympia	12	2	2	2	1	6	5	4	4	2	1	1	2	4	1	3	2
Olympia	12	2	2	2	1	6	6	3	3	4	1	1	2	7	2	0	2
Olympia	12	2	2	2	1	6	7	1	1	3	1	1	1	2	1	2	2
Olympia	12	2	2	2	1	6	8	5	5	2	1	1	1	2	1	3	2
Olympia	12	2	2	2	1	6	9	2	4	3	2	2	2	4	1	2	2
Olympia	12	2	2	2	1	6	10	4	4	5	1	1	3	11	2	0	2
Zozo	13	1	2	2	1	6	1	4	2	1	2	2	11	36	1	2	2
Zozo	13	1	2	2	1	6	2	1	1	5	1	1	1	1	2	0	2
Zozo	13	1	2	2	1	6	3	3	3	2	1	1	1	2	2	0	2
Zozo	13	1	2	2	1	6	4	5	1	4	2	2	6	36	1	1	2
Zozo	13	1	2	2	1	6	5	2	1	5	2	2	8	60	1	3	2
Zozo	13	1	2	2	1	6	6	1	1	3	1	1	1	2	1	1	2
Zozo	13	1	2	2	1	6	7	4	4	5	1	1	2	9	2	0	2
Zozo	13	1	2	2	1	6	8	5	5	2	1	1	1	8	1	3	2
Zozo	13	1	2	2	1	6	9	3	3	1	1	1	1	2	1	4	2
Zozo	13	1	2	2	1	6	10	2	1	5	2	2	13	124	1	3	2

## Sheet: KeysetBCond2
Subject	SubjectNr	Sex (1=male,"=female)	Group (1=	Keyset	Condition	Session	Trial	Wall	exclusion	nrexclusion	wallcontact	Key1 (Onearm)	Location1 (left)	Obj1Correct	Object2 (twoarm)	Location2 (halfleft)	Object3 (L-shape)	Location3 (middle)	Object4 (tripod)	Location4 (halfright)	Object5 (cross)	Location5 (right)	Success (1= Yes; 2= No; 0= not available)	NrObjects
Dolittle	1	1	1	2	2	1	1	4	2	0	2	5	5	2	4	1	0	0	0	0	0	0	1	2
Dolittle	1	1	1	2	2	1	2	3	1	3	2	3	3	1	0	0	0	0	0	0	0	0	1	1
Dolittle	1	1	1	2	2	1	3	5	2	0	2	5	4	1	0	0	0	0	0	0	0	0	1	1
Dolittle	1	1	1	2	2	1	4	1	1	3	2	1	2	1	0	0	0	0	0	0	0	0	1	1
Dolittle	1	1	1	2	2	1	5	2	2	0	2	2	5	1	0	0	0	0	0	0	0	0	1	1
Dolittle	1	1	1	2	2	1	6	5	1	1	2	5	4	1	2	5	1	1	0	0	0	0	1	3
Dolittle	1	1	1	2	2	1	7	3	1	1	2	5	3	2	2	4	3	2	0	0	0	0	1	3
Dolittle	1	1	1	2	2	1	8	1	1	3	2	5	3	2	1	5	0	0	0	0	0	0	1	2
Dolittle	1	1	1	2	2	1	9	2	1	2	2	2	1	1	0	0	0	0	0	0	0	0	1	1
Dolittle	1	1	1	2	2	1	10	4	2	0	2	4	3	1	0	0	0	0	0	0	0	0	1	1
Fini	2	2	1	2	2	1	3	3	1	2	2	2	3	2	5	4	3	1	0	0	0	0	1	3
Fini	2	2	1	2	2	1	10	3	1	2	2	5	4	2	3	5	0	0	0	0	0	0	1	2
Fini	2	2	1	2	2	1	1	1	2	0	2	1	3	1	0	0	0	0	0	0	0	0	1	1
Fini	2	2	1	2	2	1	8	2	1	1	2	2	3	1	1	4	0	0	0	0	0	0	1	2
Fini	2	2	1	2	2	1	5	2	2	0	2	2	5	1	0	0	0	0	0	0	0	0	1	1
Fini	2	2	1	2	2	1	6	5	2	0	2	5	4	1	3	5	1	1	2	2	0	0	1	4
Fini	2	2	1	2	2	1	2	5	1	1	2	5	4	1	2	2	1	5	4	2	3	1	1	5
Fini	2	2	1	2	2	1	9	4	2	0	2	5	5	2	4	1	0	0	0	0	0	0	1	2
Fini	2	2	1	2	2	1	4	4	1	1	2	4	4	1	0	0	0	0	0	0	0	0	1	1
Fini	2	2	1	2	2	1	7	1	1	1	2	1	2	1	0	0	0	0	0	0	0	0	1	1
Heidi	3	2	1	2	2	1	3	1	1	1	2	3	1	2	1	5	0	0	0	0	0	0	1	2
Heidi	3	2	1	2	2	1	2	3	2	0	2	3	2	1	4	5	0	0	0	0	0	0	1	2
Heidi	3	2	1	2	2	1	5	4	2	0	2	3	5	2	4	1	0	0	0	0	0	0	1	2
Heidi	3	2	1	2	2	1	6	3	2	0	2	3	5	1	0	0	0	0	0	0	0	0	1	1
Heidi	3	2	1	2	2	1	9	4	2	0	2	5	5	2	4	2	0	0	0	0	0	0	1	2
Heidi	3	2	1	2	2	1	1	2	1	1	2	2	4	1	3	5	5	3	0	0	0	0	1	3
Heidi	3	2	1	2	2	1	10	1	1	1	2	1	4	1	0	0	0	0	0	0	0	0	1	1
Heidi	3	2	1	2	2	1	4	5	1	1	2	5	3	1	3	5	1	4	0	0	0	0	1	3
Heidi	3	2	1	2	2	1	7	5	1	2	2	5	3	1	3	2	1	4	0	0	0	0	1	3
Heidi	3	2	1	2	2	1	8	2	1	1	2	2	1	1	0	0	0	0	0	0	0	0	1	1
Konrad	4	1	1	2	2	1	1	1	1	2	2	3	1	2	1	3	0	0	0	0	0	0	1	2
Konrad	4	1	1	2	2	1	6	3	1	2	2	3	1	1	0	0	0	0	0	0	0	0	1	1
Konrad	4	1	1	2	2	1	7	4	1	1	2	4	4	1	0	0	0	0	0	0	0	0	1	1
Konrad	4	1	1	2	2	1	2	3	2	0	2	3	2	1	0	0	0	0	0	0	0	0	1	1
Konrad	4	1	1	2	2	1	4	4	2	0	2	4	5	1	0	0	0	0	0	0	0	0	1	1
Konrad	4	1	1	2	2	1	5	2	2	0	2	2	4	1	0	0	0	0	0	0	0	0	1	1
Konrad	4	1	1	2	2	1	9	2	2	0	2	2	5	1	0	0	0	0	0	0	0	0	1	1
Konrad	4	1	1	2	2	1	3	5	1	1	2	5	1	1	0	0	0	0	0	0	0	0	1	1
Konrad	4	1	1	2	2	1	10	5	1	2	2	5	3	1	0	0	0	0	0	0	0	0	1	1
Konrad	4	1	1	2	2	1	8	1	1	1	2	1	2	1	0	0	0	0	0	0	0	0	1	1
Moneypenny	5	2	1	2	2	1	1	3	1	3	2	5	1	2	3	4	0	0	0	0	0	0	1	2
Moneypenny	5	2	1	2	2	1	6	3	1	2	2	3	3	1	0	0	0	0	0	0	0	0	1	1
Moneypenny	5	2	1	2	2	1	8	4	1	1	2	4	4	1	0	0	0	0	0	0	0	0	1	1
Moneypenny	5	2	1	2	2	1	4	1	2	0	2	1	3	1	3	4	5	2	0	0	0	0	1	3
Moneypenny	5	2	1	2	2	1	5	4	2	0	2	4	5	1	0	0	0	0	0	0	0	0	1	1
Moneypenny	5	2	1	2	2	1	9	2	2	0	2	2	5	1	0	0	0	0	0	0	0	0	1	1
Moneypenny	5	2	1	2	2	1	10	5	2	0	2	5	2	1	0	0	0	0	0	0	0	0	1	1
Moneypenny	5	2	1	2	2	1	3	5	1	1	2	5	1	1	0	0	0	0	0	0	0	0	1	1
Moneypenny	5	2	1	2	2	1	7	1	1	2	2	1	1	1	5	4	0	0	0	0	0	0	1	2
Moneypenny	5	2	1	2	2	1	2	2	1	2	2	2	2	1	0	0	0	0	0	0	0	0	1	1
Muki	6	1	1	2	2	1	1	2	1	2	2	4	5	2	2	3	0	0	0	0	0	0	1	2
Muki	6	1	1	2	2	1	5	1	1	1	2	4	5	2	5	3	3	2	1	1	0	0	1	4
Muki	6	1	1	2	2	1	6	3	1	1	2	4	4	2	1	3	0	0	0	0	0	0	2	2
Muki	6	1	1	2	2	1	2	3	1	1	2	3	4	1	0	0	0	0	0	0	0	0	1	1
Muki	6	1	1	2	2	1	3	4	2	0	2	2	5	2	1	4	4	2	0	0	0	0	1	3
Muki	6	1	1	2	2	1	4	5	2	0	2	5	5	1	0	0	0	0	0	0	0	0	1	1
Muki	6	1	1	2	2	1	7	4	0	0	0	0	0	0	0	0	0	0	0	0	0	0	0	0
Muki	6	1	1	2	2	1	8	2	2	0	2	2	4	1	0	0	0	0	0	0	0	0	1	1
Muki	6	1	1	2	2	1	9	5	2	0	2	5	3	1	0	0	0	0	0	0	0	0	1	1
Muki	6	1	1	2	2	1	10	1	2	0	2	1	5	1	0	0	0	0	0	0	0	0	1	1
Pipin	7	1	1	2	2	1	2	4	1	1	2	5	4	2	4	2	0	0	0	0	0	0	1	2
Pipin	7	1	1	2	2	1	4	3	1	1	2	5	3	2	3	4	0	0	0	0	0	0	1	2
Pipin	7	1	1	2	2	1	8	2	1	2	2	5	3	2	3	4	2	5	0	0	0	0	1	3
Pipin	7	1	1	2	2	1	1	1	2	0	2	1	5	1	0	0	0	0	0	0	0	0	1	1
Pipin	7	1	1	2	2	1	10	4	1	2	2	4	2	1	0	0	0	0	0	0	0	0	1	1
Pipin	7	1	1	2	2	1	5	2	2	0	2	2	3	1	0	0	0	0	0	0	0	0	1	1
Pipin	7	1	1	2	2	1	7	1	2	0	2	1	3	1	0	0	0	0	0	0	0	0	1	1
Pipin	7	1	1	2	2	1	9	3	2	0	2	5	5	2	3	1	0	0	0	0	0	0	1	2
Pipin	7	1	1	2	2	1	3	5	1	1	2	5	1	1	0	0	0	0	0	0	0	0	1	1
Pipin	7	1	1	2	2	1	6	5	1	1	2	5	4	1	0	0	0	0	0	0	0	0	1	1
Figaro	8	1	2	2	2	1	4	3	1	4	2	3	1	1	0	0	0	0	0	0	0	0	1	1
Figaro	8	1	2	2	2	1	10	3	1	3	2	3	4	1	0	0	0	0	0	0	0	0	1	1
Figaro	8	1	2	2	2	1	5	4	2	0	2	4	4	1	0	0	0	0	0	0	0	0	1	1
Figaro	8	1	2	2	2	1	9	4	1	2	2	4	5	1	0	0	0	0	0	0	0	0	1	1
Figaro	8	1	2	2	2	1	1	5	1	4	2	5	2	1	0	0	0	0	0	0	0	0	1	1
Figaro	8	1	2	2	2	1	8	5	1	3	2	5	2	1	0	0	0	0	0	0	0	0	1	1
Figaro	8	1	2	2	2	1	3	2	1	3	2	2	5	1	0	0	0	0	0	0	0	0	1	1
Figaro	8	1	2	2	2	1	7	2	1	3	2	2	1	1	0	0	0	0	0	0	0	0	1	1
Figaro	8	1	2	2	2	1	2	1	1	3	2	1	3	1	0	0	0	0	0	0	0	0	1	1
Figaro	8	1	2	2	2	1	6	1	1	1	2	1	3	1	0	0	0	0	0	0	0	0	1	1
Kiwi	9	1	2	2	2	1	6	3	1	2	2	2	5	2	3	4	0	0	0	0	0	0	1	2
Kiwi	9	1	2	2	2	1	3	3	1	2	2	3	4	1	0	0	0	0	0	0	0	0	1	1
Kiwi	9	1	2	2	2	1	2	4	1	4	2	4	1	1	0	0	0	0	0	0	0	0	1	1
Kiwi	9	1	2	2	2	1	4	5	2	0	2	5	5	1	0	0	0	0	0	0	0	0	1	1
Kiwi	9	1	2	2	2	1	10	4	2	0	2	4	5	1	0	0	0	0	0	0	0	0	1	1
Kiwi	9	1	2	2	2	1	9	5	1	1	2	5	2	1	0	0	0	0	0	0	0	0	1	1
Kiwi	9	1	2	2	2	1	1	2	1	3	2	2	2	1	0	0	0	0	0	0	0	0	1	1
Kiwi	9	1	2	2	2	1	7	2	1	2	2	2	1	1	0	0	0	0	0	0	0	0	1	1
Kiwi	9	1	2	2	2	1	5	1	1	2	2	1	3	1	0	0	0	0	0	0	0	0	1	1
Kiwi	9	1	2	2	2	1	8	1	1	4	2	1	3	1	0	0	0	0	0	0	0	0	1	1
Mayday	10	2	2	2	2	1	1	4	1	3	2	5	5	2	1	3	2	4	4	1	0	0	1	4
Mayday	10	2	2	2	2	1	2	3	1	2	2	5	1	2	2	4	3	3	0	0	0	0	1	3
Mayday	10	2	2	2	2	1	5	1	1	4	2	5	1	2	1	5	0	0	0	0	0	0	1	2
Mayday	10	2	2	2	2	1	7	5	1	2	2	3	5	2	5	4	0	0	0	0	0	0	1	2
Mayday	10	2	2	2	2	1	8	3	1	1	2	2	3	2	4	4	3	2	0	0	0	0	1	3
Mayday	10	2	2	2	2	1	10	2	1	1	2	1	5	2	4	4	3	3	5	2	2	1	1	5
Mayday	10	2	2	2	2	1	3	2	2	0	2	2	4	1	0	0	0	0	0	0	0	0	1	1
Mayday	10	2	2	2	2	1	6	4	2	0	2	5	5	2	4	3	0	0	0	0	0	0	1	2
Mayday	10	2	2	2	2	1	9	1	2	0	2	1	5	1	2	3	0	0	0	0	0	0	2	2
Mayday	10	2	2	2	2	1	4	5	1	2	2	5	2	1	0	0	0	0	0	0	0	0	1	1
Muppet	11	1	2	2	2	1	4	1	1	2	2	2	2	2	1	4	0	0	0	0	0	0	1	2
Muppet	11	1	2	2	2	1	7	3	1	1	2	5	2	2	3	4	0	0	0	0	0	0	1	2
Muppet	11	1	2	2	2	1	2	3	1	4	2	3	5	1	5	3	0	0	0	0	0	0	1	2
Muppet	11	1	2	2	2	1	3	4	1	2	2	4	1	1	5	5	0	0	0	0	0	0	1	2
Muppet	11	1	2	2	2	1	10	4	1	1	2	4	2	1	0	0	0	0	0	0	0	0	1	1
Muppet	11	1	2	2	2	1	1	2	2	0	2	2	2	1	5	5	1	4	3	3	0	0	1	4
Muppet	11	1	2	2	2	1	8	5	2	0	2	5	1	1	0	0	0	0	0	0	0	0	1	1
Muppet	11	1	2	2	2	1	9	1	2	0	2	1	3	1	5	4	4	1	2	2	3	5	2	5
Muppet	11	1	2	2	2	1	5	5	1	2	2	5	3	1	0	0	0	0	0	0	0	0	1	1
Muppet	11	1	2	2	2	1	6	2	1	2	2	2	5	1	0	0	0	0	0	0	0	0	1	1
Olympia	12	2	2	2	2	1	2	4	1	1	2	2	3	2	4	2	0	0	0	0	0	0	1	2
Olympia	12	2	2	2	2	1	1	3	1	1	2	3	3	1	0	0	0	0	0	0	0	0	1	1
Olympia	12	2	2	2	2	1	6	4	1	1	2	4	2	1	0	0	0	0	0	0	0	0	1	1
Olympia	12	2	2	2	2	1	4	5	1	1	2	5	1	1	0	0	0	0	0	0	0	0	1	1
Olympia	12	2	2	2	2	1	3	2	2	0	2	2	5	1	0	0	0	0	0	0	0	0	1	1
Olympia	12	2	2	2	2	1	5	1	2	0	2	1	4	1	2	3	5	1	0	0	0	0	1	3
Olympia	12	2	2	2	2	1	7	5	2	0	2	5	5	1	0	0	0	0	0	0	0	0	1	1
Olympia	12	2	2	2	2	1	8	3	2	0	2	2	5	2	5	4	3	3	0	0	0	0	1	3
Olympia	12	2	2	2	2	1	10	2	2	0	2	2	4	1	0	0	0	0	0	0	0	0	1	1
Olympia	12	2	2	2	2	1	9	1	1	2	2	1	1	1	0	0	0	0	0	0	0	0	1	1
Zozo	13	1	2	2	2	1	5	4	1	1	2	4	4	1	0	0	0	0	0	0	0	0	1	1
Zozo	13	1	2	2	2	1	8	4	1	1	2	4	2	1	0	0	0	0	0	0	0	0	1	1
Zozo	13	1	2	2	2	1	1	3	1	2	2	3	2	1	0	0	0	0	0	0	0	0	1	1
Zozo	13	1	2	2	2	1	7	3	1	2	2	3	1	1	0	0	0	0	0	0	0	0	1	1
Zozo	13	1	2	2	2	1	6	5	1	1	2	5	3	1	0	0	0	0	0	0	0	0	1	1
Zozo	13	1	2	2	2	1	3	5	2	0	2	5	5	1	0	0	0	0	0	0	0	0	1	1
Zozo	13	1	2	2	2	1	9	1	2	0	2	1	4	1	0	0	0	0	0	0	0	0	1	1
Zozo	13	1	2	2	2	1	10	2	2	0	2	2	5	1	0	0	0	0	0	0	0	0	1	1
Zozo	13	1	2	2	2	1	4	1	1	2	2	1	1	1	0	0	0	0	0	0	0	0	1	1
Zozo	13	1	2	2	2	1	2	2	1	1	2	2	3	1	0	0	0	0	0	0	0	0	1	1
Dolittle	1	1	1	2	2	2	1	1	1	1	2	1	2	1	0	0	0	0	0	0	0	0	1	1
Dolittle	1	1	1	2	2	2	2	3	1	1	2	3	3	1	0	0	0	0	0	0	0	0	1	1
Dolittle	1	1	1	2	2	2	3	2	1	2	2	1	2	2	2	1	0	0	0	0	0	0	1	2
Dolittle	1	1	1	2	2	2	4	5	1	1	2	5	4	1	0	0	0	0	0	0	0	0	1	1
Dolittle	1	1	1	2	2	2	5	4	2	0	2	4	5	1	0	0	0	0	0	0	0	0	1	1
Dolittle	1	1	1	2	2	2	6	3	1	2	2	3	3	1	0	0	0	0	0	0	0	0	1	1
Dolittle	1	1	1	2	2	2	7	1	1	1	2	1	1	1	2	3	0	0	0	0	0	0	1	2
Dolittle	1	1	1	2	2	2	8	5	1	3	2	5	4	1	0	0	0	0	0	0	0	0	1	1
Dolittle	1	1	1	2	2	2	9	4	1	1	2	4	2	1	0	0	0	0	0	0	0	0	1	1
Dolittle	1	1	1	2	2	2	10	2	2	0	2	2	5	1	0	0	0	0	0	0	0	0	1	1
Fini	2	2	1	2	2	2	2	1	1	2	2	3	3	2	1	5	0	0	0	0	0	0	1	2
Fini	2	2	1	2	2	2	8	1	1	1	2	4	5	2	1	1	0	0	0	0	0	0	1	1
Fini	2	2	1	2	2	2	3	3	1	2	2	3	3	1	0	0	0	0	0	0	0	0	1	1
Fini	2	2	1	2	2	2	5	2	2	0	2	2	5	1	0	0	0	0	0	0	0	0	1	1
Fini	2	2	1	2	2	2	6	5	2	0	2	5	3	1	0	0	0	0	0	0	0	0	1	1
Fini	2	2	1	2	2	2	1	5	1	1	2	5	2	1	0	0	0	0	0	0	0	0	1	1
Fini	2	2	1	2	2	2	9	2	2	0	2	2	2	1	0	0	0	0	0	0	0	0	1	1
Fini	2	2	1	2	2	2	10	3	2	0	2	3	5	1	0	0	0	0	0	0	0	0	1	1
Fini	2	2	1	2	2	2	4	4	1	2	2	4	1	1	0	0	0	0	0	0	0	0	1	1
Fini	2	2	1	2	2	2	7	4	1	1	2	4	4	1	0	0	0	0	0	0	0	0	1	1
Heidi	3	2	1	2	2	2	1	5	1	1	2	2	2	2	5	3	0	0	0	0	0	0	1	2
Heidi	3	2	1	2	2	2	4	3	1	1	2	2	3	2	3	1	0	0	0	0	0	0	1	2
Heidi	3	2	1	2	2	2	8	4	1	1	2	2	2	2	4	1	0	0	0	0	0	0	1	2
Heidi	3	2	1	2	2	2	5	4	1	1	2	4	4	1	5	1	0	0	0	0	0	0	1	2
Heidi	3	2	1	2	2	2	2	1	2	0	2	1	5	1	5	2	4	1	0	0	0	0	1	3
Heidi	3	2	1	2	2	2	3	2	2	0	2	5	5	2	2	2	1	3	0	0	0	0	1	3
Heidi	3	2	1	2	2	2	6	1	2	0	2	1	2	1	4	1	0	0	0	0	0	0	1	2
Heidi	3	2	1	2	2	2	10	3	2	0	2	3	5	1	5	2	4	3	2	1	0	0	1	4
Heidi	3	2	1	2	2	2	9	5	1	1	2	5	4	1	2	3	0	0	0	0	0	0	1	2
Heidi	3	2	1	2	2	2	7	2	1	1	2	2	3	1	5	5	4	4	3	2	0	0	1	4
Konrad	4	1	1	2	2	2	6	3	1	1	2	3	4	1	0	0	0	0	0	0	0	0	1	1
Konrad	4	1	1	2	2	2	4	4	1	1	2	4	5	1	0	0	0	0	0	0	0	0	1	1
Konrad	4	1	1	2	2	2	7	4	1	1	2	4	2	1	0	0	0	0	0	0	0	0	1	1
Konrad	4	1	1	2	2	2	1	5	2	0	2	2	1	2	1	4	5	3	0	0	0	0	1	3
Konrad	4	1	1	2	2	2	2	3	2	0	2	3	4	1	0	0	0	0	0	0	0	0	1	1
Konrad	4	1	1	2	2	2	3	1	2	0	2	1	1	1	0	0	0	0	0	0	0	0	1	1
Konrad	4	1	1	2	2	2	8	5	2	0	2	2	3	2	5	5	0	0	0	0	0	0	1	2
Konrad	4	1	1	2	2	2	10	1	2	0	2	1	1	1	0	0	0	0	0	0	0	0	1	1
Konrad	4	1	1	2	2	2	5	2	1	2	2	2	2	1	0	0	0	0	0	0	0	0	1	1
Konrad	4	1	1	2	2	2	9	2	1	1	2	2	3	1	0	0	0	0	0	0	0	0	1	1
Moneypenny	5	2	1	2	2	2	1	3	1	2	2	1	2	2	3	4	0	0	0	0	0	0	1	2
Moneypenny	5	2	1	2	2	2	7	3	1	1	2	3	3	1	0	0	0	0	0	0	0	0	1	1
Moneypenny	5	2	1	2	2	2	2	2		0	2	2	1	1	0	0	0	0	0	0	0	0	1	1
Moneypenny	5	2	1	2	2	2	3	5	2	0	2	5	3	1	0	0	0	0	0	0	0	0	1	1
Moneypenny	5	2	1	2	2	2	4	1	2	0	2	1	5	1	5	4	0	0	0	0	0	0	1	2
Moneypenny	5	2	1	2	2	2	5	4	2	0	2	4	2	1	0	0	0	0	0	0	0	0	1	1
Moneypenny	5	2	1	2	2	2	6	2	2	0	2	2	5	1	0	0	0	0	0	0	0	0	1	1
Moneypenny	5	2	1	2	2	2	8	4	2	0	2	4	1	1	0	0	0	0	0	0	0	0	1	1
Moneypenny	5	2	1	2	2	2	9	5	2	0	2	5	4	1	0	0	0	0	0	0	0	0	1	1
Moneypenny	5	2	1	2	2	2	10	1	1	1	2	1	2	1	0	0	0	0	0	0	0	0	1	1
Muki	6	1	1	2	2	2	4	5	1	2	2	2	3	2	1	5	5	2	0	0	0	0	1	3
Muki	6	1	1	2	2	2	9	5	1	2	2	1	3	2	3	5	2	4	4	2	5	1	1	5
Muki	6	1	1	2	2	2	7	3	1	1	2	3	4	1	0	0	0	0	0	0	0	0	1	1
Muki	6	1	1	2	2	2	1	1	2	0	2	1	4	1	0	0	0	0	0	0	0	0	1	1
Muki	6	1	1	2	2	2	2	2	2	0	2	2	3	1	0	0	0	0	0	0	0	0	1	1
Muki	6	1	1	2	2	2	3	3	2	0	2	3	5	1	0	0	0	0	0	0	0	0	1	1
Muki	6	1	1	2	2	2	8	1	2	0	2	1	2	1	0	0	0	0	0	0	0	0	1	1
Muki	6	1	1	2	2	2	10	4	2	0	2	4	5	1	0	0	0	0	0	0	0	0	1	1
Muki	6	1	1	2	2	2	5	4	1	1	2	4	1	1	0	0	0	0	0	0	0	0	1	1
Muki	6	1	1	2	2	2	6	2	1	1	2	2	3	1	0	0	0	0	0	0	0	0	1	1
Pipin	7	1	1	2	2	2	8	3	1	1	2	3	4	1	0	0	0	0	0	0	0	0	1	1
Pipin	7	1	1	2	2	2	2	2	2	0	2	2	4	1	0	0	0	0	0	0	0	0	1	1
Pipin	7	1	1	2	2	2	3	3	2	0	2	3	3	1	0	0	0	0	0	0	0	0	1	1
Pipin	7	1	1	2	2	2	4	5	2	0	2	5	5	1	0	0	0	0	0	0	0	0	1	1
Pipin	7	1	1	2	2	2	5	1	2	0	2	1	1	1	0	0	0	0	0	0	0	0	1	1
Pipin	7	1	1	2	2	2	6	4	2	0	2	4	3	1	0	0	0	0	0	0	0	0	1	1
Pipin	7	1	1	2	2	2	10	2	2	0	2	2	5	1	0	0	0	0	0	0	0	0	1	1
Pipin	7	1	1	2	2	2	1	4	1	1	2	4	2	1	0	0	0	0	0	0	0	0	1	1
Pipin	7	1	1	2	2	2	7	5	1	1	2	5	1	1	0	0	0	0	0	0	0	0	1	1
Pipin	7	1	1	2	2	2	9	1	1	1	2	1	2	1	0	0	0	0	0	0	0	0	1	1
Figaro	8	1	2	2	2	2	1	1	1	1	2	5	2	2	1	5	0	0	0	0	0	0	1	2
Figaro	8	1	2	2	2	2	4	3	1	1	2	5	4	2	3	3	0	0	0	0	0	0	1	2
Figaro	8	1	2	2	2	2	8	2	1	1	2	5	4	2	2	1	0	0	0	0	0	0	1	2
Figaro	8	1	2	2	2	2	9	3	1	1	2	3	2	1	0	0	0	0	0	0	0	0	1	1
Figaro	8	1	2	2	2	2	2	4	2	0	2	4	4	1	0	0	0	0	0	0	0	0	1	1
Figaro	8	1	2	2	2	2	7	5	2	0	2	5	5	1	0	0	0	0	0	0	0	0	1	1
Figaro	8	1	2	2	2	2	10	4	2	0	2	4	4	1	0	0	0	0	0	0	0	0	1	1
Figaro	8	1	2	2	2	2	3	5	1	1	2	5	1	1	0	0	0	0	0	0	0	0	1	1
Figaro	8	1	2	2	2	2	5	2	1	1	2	2	2	1	0	0	0	0	0	0	0	0	1	1
Figaro	8	1	2	2	2	2	6	1	1	1	2	1	3	1	0	0	0	0	0	0	0	0	1	1
Kiwi	9	1	2	2	2	2	3	5	1	2	2	1	2	2	2	5	5	3	0	0	0	0	1	3
Kiwi	9	1	2	2	2	2	5	3	1	1	2	2	5	2	1	2	3	4	0	0	0	0	1	3
Kiwi	9	1	2	2	2	2	10	3	1	1	2	3	4	1	0	0	0	0	0	0	0	0	1	1
Kiwi	9	1	2	2	2	2	1	4	2	0	2	4	2	1	0	0	0	0	0	0	0	0	1	1
Kiwi	9	1	2	2	2	2	2	1	2	0	2	1	5	1	0	0	0	0	0	0	0	0	1	1
Kiwi	9	1	2	2	2	2	4	2	2	0	2	2	1	1	0	0	0	0	0	0	0	0	1	1
Kiwi	9	1	2	2	2	2	6	4	2	0	2	4	5	1	0	0	0	0	0	0	0	0	1	1
Kiwi	9	1	2	2	2	2	9	5	1	1	2	5	2	1	0	0	0	0	0	0	0	0	1	1
Kiwi	9	1	2	2	2	2	7	2	1	2	2	2	1	1	0	0	0	0	0	0	0	0	1	1
Kiwi	9	1	2	2	2	2	8	1	1	2	2	1	3	1	0	0	0	0	0	0	0	0	1	1
Mayday	10	2	2	2	2	2	1	2	1	2	2	3	2	2	5	5	0	0	0	0	0	0	2	2
Mayday	10	2	2	2	2	2	2	5	1	1	2	3	5	2	5	3	0	0	0	0	0	0	1	2
Mayday	10	2	2	2	2	2	8	3	1	1	2	2	5	2	1	4	4	3	5	2	3	1	1	5
Mayday	10	2	2	2	2	2	5	4	1	1	2	4	4	1	0	0	0	0	0	0	0	0	1	1
Mayday	10	2	2	2	2	2	3	3	2	0	2	2	5	2	3	2	0	0	0	0	0	0	1	2
Mayday	10	2	2	2	2	2	4	1	2	0	2	1	5	1	0	0	0	0	0	0	0	0	1	1
Mayday	10	2	2	2	2	2	6	5	2	0	2	4	5	2	5	2	0	0	0	0	0	0	1	2
Mayday	10	2	2	2	2	2	7	2	2	0	2	2	5	1	0	0	0	0	0	0	0	0	1	1
Mayday	10	2	2	2	2	2	9	4	2	0	2	4	3	1	0	0	0	0	0	0	0	0	1	1
Mayday	10	2	2	2	2	2	10	1	1	1	2	1	4	1	0	0	0	0	0	0	0	0	1	1
Muppet	11	1	2	2	2	2	1	1	1	3	2	2	5	2	1	3	4	2	0	0	0	0	1	3
Muppet	11	1	2	2	2	2	9	2	1	1	2	1	4	2	2	3	0	0	0	0	0	0	1	2
Muppet	11	1	2	2	2	2	10	3	1	1	2	2	4	2	1	1	5	2	3	5	0	0	1	4
Muppet	11	1	2	2	2	2	2	3	1	2	2	3	2	1	0	0	0	0	0	0	0	0	1	1
Muppet	11	1	2	2	2	2	6	4	1	2	2	4	1	1	0	0	0	0	0	0	0	0	1	1
Muppet	11	1	2	2	2	2	3	4	2	0	2	4	5	1	0	0	0	0	0	0	0	0	1	1
Muppet	11	1	2	2	2	2	7	1	2	0	2	1	2	1	0	0	0	0	0	0	0	0	1	1
Muppet	11	1	2	2	2	2	8	5	2	0	2	5	4	1	0	0	0	0	0	0	0	0	1	1
Muppet	11	1	2	2	2	2	5	5	1	2	2	5	4	1	0	0	0	0	0	0	0	0	1	1
Muppet	11	1	2	2	2	2	4	2	1	1	2	2	1	1	0	0	0	0	0	0	0	0	1	1
Olympia	12	2	2	2	2	2	1	3	1	1	2	2	3	2	3	4	0	0	0	0	0	0	1	2
Olympia	12	2	2	2	2	2	5	4	1	1	2	1	5	2	4	1	0	0	0	0	0	0	1	2
Olympia	12	2	2	2	2	2	10	5	1	1	2	2	3	2	5	5	0	0	0	0	0	0	1	2
Olympia	12	2	2	2	2	2	4	5	1	2	2	5	3	1	0	0	0	0	0	0	0	0	1	1
Olympia	12	2	2	2	2	2	3	1	2	0	2	1	5	1	0	0	0	0	0	0	0	0	1	1
Olympia	12	2	2	2	2	2	6	3	2	0	2	3	2	1	0	0	0	0	0	0	0	0	1	1
Olympia	12	2	2	2	2	2	7	1	2	0	2	1	3	1	0	0	0	0	0	0	0	0	1	1
Olympia	12	2	2	2	2	2	8	4	2	0	2	4	4	1	0	0	0	0	0	0	0	0	1	1
Olympia	12	2	2	2	2	2	2	2	1	1	2	2	2	1	0	0	0	0	0	0	0	0	1	1
Olympia	12	2	2	2	2	2	9	2	1	1	2	2	1	1	0	0	0	0	0	0	0	0	1	1
Zozo	13	1	2	2	2	2	2	5	1	1	2	1	2	2	2	4	5	5	0	0	0	0	1	3
Zozo	13	1	2	2	2	2	5	4	1	1	2	4	3	1	0	0	0	0	0	0	0	0	1	1
Zozo	13	1	2	2	2	2	9	4	1	2	2	4	1	1	0	0	0	0	0	0	0	0	1	1
Zozo	13	1	2	2	2	2	4	3	1	1	2	3	2	1	0	0	0	0	0	0	0	0	1	1
Zozo	13	1	2	2	2	2	1	1	2	0	2	1	1	1	0	0	0	0	0	0	0	0	1	1
Zozo	13	1	2	2	2	2	3	2	2	0	2	2	4	1	0	0	0	0	0	0	0	0	1	1
Zozo	13	1	2	2	2	2	6	2	2	0	2	2	5	1	0	0	0	0	0	0	0	0	1	1
Zozo	13	1	2	2	2	2	7	1	2	0	2	1	2	1	0	0	0	0	0	0	0	0	1	1
Zozo	13	1	2	2	2	2	10	5	1	1	2	5	4	1	0	0	0	0	0	0	0	0	1	1
Zozo	13	1	2	2	2	2	8	3	1	1	2	3	3	1	0	0	0	0	0	0	0	0	1	1
Dolittle	1	1	1	2	2	3	1	3	2	0	2	3	3	1	0	0	0	0	0	0	0	0	1	1
Dolittle	1	1	1	2	2	3	2	5	2	0	2	5	5	2	2	1	0	0	0	0	0	0	1	2
Dolittle	1	1	1	2	2	3	3	1	2	0	2	1	4	1	0	0	0	0	0	0	0	0	1	1
Dolittle	1	1	1	2	2	3	4	4	2	0	2	4	5	1	0	0	0	0	0	0	0	0	1	1
Dolittle	1	1	1	2	2	3	5	5	1	2	2	5	2	1	0	0	0	0	0	0	0	0	1	1
Dolittle	1	1	1	2	2	3	6	2	1	2	2	2	3	1	0	0	0	0	0	0	0	0	1	1
Dolittle	1	1	1	2	2	3	7	4	1	1	2	4	2	1	0	0	0	0	0	0	0	0	1	1
Dolittle	1	1	1	2	2	3	8	3	2	0	2	3	5	1	0	0	0	0	0	0	0	0	1	1
Dolittle	1	1	1	2	2	3	9	5	1	1	2	5	1	1	0	0	0	0	0	0	0	0	1	1
Dolittle	1	1	1	2	2	3	10	1	2	0	2	1	4	1	0	0	0	0	0	0	0	0	1	1
Fini	2	2	1	2	2	3	1	3	2	0	2	3	3	1	0	0	0	0	0	0	0	0	1	1
Fini	2	2	1	2	2	3	2	5	2	0	2	5	1	1	2	5	0	0	0	0	0	0	1	2
Fini	2	2	1	2	2	3	3	2	2	0	2	2	2	1	0	0	0	0	0	0	0	0	1	1
Fini	2	2	1	2	2	3	4	4	2	0	2	4	4	1	0	0	0	0	0	0	0	0	1	1
Fini	2	2	1	2	2	3	5	1	2	0	2	1	5	1	0	0	0	0	0	0	0	0	1	1
Fini	2	2	1	2	2	3	6	3	1	1	2	3	1	1	0	0	0	0	0	0	0	0	1	1
Fini	2	2	1	2	2	3	7	2	2	0	2	2	5	1	0	0	0	0	0	0	0	0	1	1
Fini	2	2	1	2	2	3	9	1	2	0	2	1	4	1	0	0	0	0	0	0	0	0	1	1
Fini	2	2	1	2	2	3	10	4	2	0	2	4	3	1	0	0	0	0	0	0	0	0	1	1
Fini	2	2	1	2	2	3	8	5	1	1	2	5	2	1	0	0	0	0	0	0	0	0	1	1
Heidi	3	2	1	2	2	3	4	2	1	1	2	1	3	2	2	2	0	0	0	0	0	0	1	2
Heidi	3	2	1	2	2	3	6	1	1	3	2	5	1	2	1	3	0	0	0	0	0	0	1	2
Heidi	3	2	1	2	2	3	2	3	1	1	2	3	3	1	0	0	0	0	0	0	0	0	1	1
Heidi	3	2	1	2	2	3	9	3	1	1	2	3	1	1	0	0	0	0	0	0	0	0	1	1
Heidi	3	2	1	2	2	3	8	4	1	1	2	4	2	1	5	5	0	0	0	0	0	0	1	2
Heidi	3	2	1	2	2	3	1	1	2	0	2	2	5	2	5	2	4	1	3	3	1	4	1	5
Heidi	3	2	1	2	2	3	3	5	2	0	2	5	5	1	1	3	0	0	0	0	0	0	1	2
Heidi	3	2	1	2	2	3	5	4	2	0	2	3	5	2	4	3	0	0	0	0	0	0	1	2
Heidi	3	2	1	2	2	3	7	2	2	0	2	2	5	1	0	0	0	0	0	0	0	0	1	1
Heidi	3	2	1	2	2	3	10	5	2	0	2	2	5	2	4	2	1	1	5	4	0	0	1	4
Konrad	4	1	1	2	2	3	1	1	1	1	2	2	5	2	1	4	0	0	0	0	0	0	1	2
Konrad	4	1	1	2	2	3	4	2	1	2	2	1	4	2	2	3	0	0	0	0	0	0	1	2
Konrad	4	1	1	2	2	3	2	3	1	2	2	3	2	1	0	0	0	0	0	0	0	0	1	1
Konrad	4	1	1	2	2	3	6	3	1	1	2	3	5	1	0	0	0	0	0	0	0	0	1	1
Konrad	4	1	1	2	2	3	5	4	1	1	2	4	1	1	0	0	0	0	0	0	0	0	1	1
Konrad	4	1	1	2	2	3	3	5	2	0	2	2	1	2	5	5	0	0	0	0	0	0	1	2
Konrad	4	1	1	2	2	3	8	4	2	0	2	4	4	1	0	0	0	0	0	0	0	0	1	1
Konrad	4	1	1	2	2	3	10	2	2	0	2	1	4	2	2	1	0	0	0	0	0	0	1	2
Konrad	4	1	1	2	2	3	9	5	1	2	2	5	2	1	0	0	0	0	0	0	0	0	1	1
Konrad	4	1	1	2	2	3	7	1	1	2	2	1	3	1	0	0	0	0	0	0	0	0	1	1
Moneypenny	5	2	1	2	2	3	7	3	1	1	2	3	2	1	0	0	0	0	0	0	0	0	1	1
Moneypenny	5	2	1	2	2	3	1	1	2	0	2	1	4	1	0	0	0	0	0	0	0	0	1	1
Moneypenny	5	2	1	2	2	3	3	2	2	0	2	2	3	1	0	0	0	0	0	0	0	0	1	1
Moneypenny	5	2	1	2	2	3	4	3	2	0	2	3	5	1	0	0	0	0	0	0	0	0	1	1
Moneypenny	5	2	1	2	2	3	5	4	2	0	2	4	2	1	0	0	0	0	0	0	0	0	1	1
Moneypenny	5	2	1	2	2	3	8	5	2	0	2	5	5	1	0	0	0	0	0	0	0	0	1	1
Moneypenny	5	2	1	2	2	3	10	2	2	0	2	2	1	1	0	0	0	0	0	0	0	0	1	1
Moneypenny	5	2	1	2	2	3	9	4	1	1	2	4	4	1	0	0	0	0	0	0	0	0	1	1
Moneypenny	5	2	1	2	2	3	2	5	1	1	2	5	1	1	0	0	0	0	0	0	0	0	1	1
Moneypenny	5	2	1	2	2	3	6	1	1	1	2	1	3	1	0	0	0	0	0	0	0	0	1	1
Muki	6	1	1	2	2	3	1	1	1	2	2	4	3	2	2	4	1	2	0	0	0	0	1	3
Muki	6	1	1	2	2	3	3	5	1	1	2	1	4	2	5	3	0	0	0	0	0	0	1	2
Muki	6	1	1	2	2	3	4	2	1	3	2	4	2	2	1	3	2	1	0	0	0	0	1	3
Muki	6	1	1	2	2	3	6	3	1	2	2	3	3	1	0	0	0	0	0	0	0	0	1	1
Muki	6	1	1	2	2	3	2	3	2	0	2	3	5	1	0	0	0	0	0	0	0	0	1	1
Muki	6	1	1	2	2	3	5	4	2	0	2	4	4	1	0	0	0	0	0	0	0	0	1	1
Muki	6	1	1	2	2	3	8	5	1	3	2	5	2	1	0	0	0	0	0	0	0	0	1	1
Muki	6	1	1	2	2	3	10	2	2	0	2	2	5	1	0	0	0	0	0	0	0	0	1	1
Muki	6	1	1	2	2	3	9	4	1	2	2	4	1	1	0	0	0	0	0	0	0	0	1	1
Muki	6	1	1	2	2	3	7	1	1	1	2	1	4	1	0	0	0	0	0	0	0	0	1	1
Pipin	7	1	1	2	2	3	9	3	1	1	2	3	1	1	0	0	0	0	0	0	0	0	1	1
Pipin	7	1	1	2	2	3	1	2	2	0	2	2	5	1	0	0	0	0	0	0	0	0	1	1
Pipin	7	1	1	2	2	3	2	3	2	0	2	3	2	1	0	0	0	0	0	0	0	0	1	1
Pipin	7	1	1	2	2	3	4	1	2	0	2	1	3	1	0	0	0	0	0	0	0	0	1	1
Pipin	7	1	1	2	2	3	7	1	2	0	2	1	2	1	0	0	0	0	0	0	0	0	1	1
Pipin	7	1	1	2	2	3	8	4	2	0	2	4	3	1	0	0	0	0	0	0	0	0	1	1
Pipin	7	1	1	2	2	3	3	5	1	1	2	5	4	1	0	0	0	0	0	0	0	0	1	1
Pipin	7	1	1	2	2	3	5	4	1	1	2	4	1	1	0	0	0	0	0	0	0	0	1	1
Pipin	7	1	1	2	2	3	10	5	1	1	2	5	5	1	0	0	0	0	0	0	0	0	1	1
Pipin	7	1	1	2	2	3	6	2	1	1	2	2	4	1	0	0	0	0	0	0	0	0	1	1
Figaro	8	1	2	2	2	3	8	3	1	2	2	3	4	1	0	0	0	0	0	0	0	0	1	1
Figaro	8	1	2	2	2	3	1	3	2	0	2	3	2	1	0	0	0	0	0	0	0	0	1	1
Figaro	8	1	2	2	2	3	2	2	2	0	2	2	4	1	0	0	0	0	0	0	0	0	1	1
Figaro	8	1	2	2	2	3	3	1	2	0	2	1	5	1	0	0	0	0	0	0	0	0	1	1
Figaro	8	1	2	2	2	3	5	4	1	2	2	4	3	1	0	0	0	0	0	0	0	0	1	1
Figaro	8	1	2	2	2	3	6	2	2	0	2	2	5	1	0	0	0	0	0	0	0	0	1	1
Figaro	8	1	2	2	2	3	9	4	2	0	2	4	1	1	0	0	0	0	0	0	0	0	1	1
Figaro	8	1	2	2	2	3	10	1	2	0	2	1	2	1	0	0	0	0	0	0	0	0	1	1
Figaro	8	1	2	2	2	3	4	5	1	1	2	5	1	1	2	4	0	0	0	0	0	0	1	2
Figaro	8	1	2	2	2	3	7	5	1	3	2	5	3	1	0	0	0	0	0	0	0	0	1	1
Kiwi	9	1	2	2	2	3	1	1	1	4	2	2	2	2	0	0	0	0	0	0	0	0	2	5
Kiwi	9	1	2	2	2	3	3	3	1	2	2	3	4	1	0	0	0	0	0	0	0	0	1	1
Kiwi	9	1	2	2	2	3	2	4	1	2	2	4	1	1	0	0	0	0	0	0	0	0	1	1
Kiwi	9	1	2	2	2	3	9	4	1	1	2	4	3	1	0	0	0	0	0	0	0	0	1	1
Kiwi	9	1	2	2	2	3	6	1	2	0	2	2	5	2	1	4	0	0	0	0	0	0	1	2
Kiwi	9	1	2	2	2	3	7	3	2	0	2	3	5	1	0	0	0	0	0	0	0	0	1	1
Kiwi	9	1	2	2	2	3	5	5	1	1	2	5	3	1	0	0	0	0	0	0	0	0	1	1
Kiwi	9	1	2	2	2	3	4	2	1	2	2	2	2	1	0	0	0	0	0	0	0	0	1	1
Kiwi	9	1	2	2	2	3	8	5	1	1	2	5	2	1	0	0	0	0	0	0	0	0	1	1
Kiwi	9	1	2	2	2	3	10	2	1	1	2	2	1	1	0	0	0	0	0	0	0	0	1	1
Mayday	10	2	2	2	2	3	3	1	1	3	2	2	1	2	1	5	0	0	0	0	0	0	1	2
Mayday	10	2	2	2	2	3	8	3	1	1	1	0	0	0	0	0	0	0	0	0	0	0	2	0
Mayday	10	2	2	2	2	3	9	2	1	1	1	0	0	0	0	0	0	0	0	0	0	0	2	0
Mayday	10	2	2	2	2	3	1	3	2	0	2	3	2	1	0	0	0	0	0	0	0	0	1	1
Mayday	10	2	2	2	2	3	2	4	2	0	2	4	3	1	2	4	0	0	0	0	0	0	1	2
Mayday	10	2	2	2	2	3	6	4	1	1	2	4	3	1	0	0	0	0	0	0	0	0	1	1
Mayday	10	2	2	2	2	3	5	2	2	0	2	2	4	1	0	0	0	0	0	0	0	0	1	1
Mayday	10	2	2	2	2	3	4	5	1	2	2	5	1	1	0	0	0	0	0	0	0	0	1	1
Mayday	10	2	2	2	2	3	7	5	1	1	2	5	4	1	0	0	0	0	0	0	0	0	1	1
Mayday	10	2	2	2	2	3	10	1	1	1	2	1	2	1	0	0	0	0	0	0	0	0	1	1
Muppet	11	1	2	2	2	3	1	5	1	1	2	2	2	2	5	1	0	0	0	0	0	0	1	2
Muppet	11	1	2	2	2	3	10	3	1	3	2	1	5	2	3	1	0	0	0	0	0	0	1	2
Muppet	11	1	2	2	2	3	2	3	1	3	2	3	5	1	0	0	0	0	0	0	0	0	1	1
Muppet	11	1	2	2	2	3	3	4	2	0	2	4	3	1	0	0	0	0	0	0	0	0	1	1
Muppet	11	1	2	2	2	3	4	1	2	0	2	1	4	1	0	0	0	0	0	0	0	0	1	1
Muppet	11	1	2	2	2	3	6	4	2	0	2	4	4	1	0	0	0	0	0	0	0	0	1	1
Muppet	11	1	2	2	2	3	7	5	2	0	2	5	5	1	2	2	0	0	0	0	0	0	1	2
Muppet	11	1	2	2	2	3	8	2	2	0	2	2	3	1	0	0	0	0	0	0	0	0	1	1
Muppet	11	1	2	2	2	3	9	1	2	0	2	1	2	1	0	0	0	0	0	0	0	0	1	1
Muppet	11	1	2	2	2	3	5	2	1	1	2	2	2	1	0	0	0	0	0	0	0	0	1	1
Olympia	12	2	2	2	2	3	1	2	1	1	2	1	3	2	2	2	0	0	0	0	0	0	1	2
Olympia	12	2	2	2	2	3	10	1	1	2	2	2	4	2	1	5	0	0	0	0	0	0	1	2
Olympia	12	2	2	2	2	3	5	3	1	1	2	3	4	1	0	0	0	0	0	0	0	0	1	1
Olympia	12	2	2	2	2	3	9	3	1	1	2	3	2	1	0	0	0	0	0	0	0	0	1	1
Olympia	12	2	2	2	2	3	2	5	1	3	2	5	3	1	0	0	0	0	0	0	0	0	1	1
Olympia	12	2	2	2	2	3	4	4	2	0	2	4	5	1	0	0	0	0	0	0	0	0	1	1
Olympia	12	2	2	2	2	3	6	2	2	0	2	2	3	1	0	0	0	0	0	0	0	0	1	1
Olympia	12	2	2	2	2	3	7	4	2	0	2	4	4	1	0	0	0	0	0	0	0	0	1	1
Olympia	12	2	2	2	2	3	8	5	1	1	2	5	1	1	0	0	0	0	0	0	0	0	1	1
Olympia	12	2	2	2	2	3	3	1	1	3	2	1	1	1	0	0	0	0	0	0	0	0	1	1
Zozo	13	1	2	2	2	3	2	5	1	2	2	2	2	2	1	3	5	1	0	0	0	0	1	3
Zozo	13	1	2	2	2	3	7	2	1	1	2	5	2	2	2	4	0	0	0	0	0	0	1	2
Zozo	13	1	2	2	2	3	3	4	1	1	2	4	3	1	0	0	0	0	0	0	0	0	1	1
Zozo	13	1	2	2	2	3	6	4	1	1	2	4	3	1	0	0	0	0	0	0	0	0	1	1
Zozo	13	1	2	2	2	3	9	5	1	2	2	5	2	1	0	0	0	0	0	0	0	0	1	1
Zozo	13	1	2	2	2	3	5	1	1	2	2	1	2	1	0	0	0	0	0	0	0	0	1	1
Zozo	13	1	2	2	2	3	4	2	2	0	2	2	5	1	0	0	0	0	0	0	0	0	1	1
Zozo	13	1	2	2	2	3	1	3	1	1	2	3	4	1	0	0	0	0	0	0	0	0	1	1
Zozo	13	1	2	2	2	3	10	1	1	4	2	1	5	1	0	0	0	0	0	0	0	0	1	1
Zozo	13	1	2	2	2	3	8	3	1	3	2	3	1	1	0	0	0	0	0	0	0	0	1	1
Dolittle	1	1	1	2	2	4	6	5	1	1	2	5	5	1	0	0	0	0	0	0	0	0	1	1
Dolittle	1	1	1	2	2	4	3	1	2	0	2	2	4	2	4	3	1	2	0	0	0	0	1	3
Dolittle	1	1	1	2	2	4	4	4	2	0	2	4	5	1	0	0	0	0	0	0	0	0	1	1
Dolittle	1	1	1	2	2	4	5	2	2	0	2	2	3	1	0	0	0	0	0	0	0	0	1	1
Dolittle	1	1	1	2	2	4	7	4	1	2	2	4	2	1	0	0	0	0	0	0	0	0	1	1
Dolittle	1	1	1	2	2	4	10	1	1	4	2	1	4	1	0	0	0	0	0	0	0	0	1	1
Dolittle	1	1	1	2	2	4	1	3	1	1	2	3	4	1	0	0	0	0	0	0	0	0	1	1
Dolittle	1	1	1	2	2	4	8	3	1	1	2	3	3	1	0	0	0	0	0	0	0	0	1	1
Dolittle	1	1	1	2	2	4	2	5	1	2	2	4	2	2	5	1	0	0	0	0	0	0	1	2
Dolittle	1	1	1	2	2	4	9	2	1	1	2	4	4	2	2	1	0	0	0	0	0	0	1	2
Fini	2	2	1	2	2	4	1	3	2	0	2	3	1	1	0	0	0	0	0	0	0	0	1	1
Fini	2	2	1	2	2	4	5	2	2	0	2	2	5	1	0	0	0	0	0	0	0	0	1	1
Fini	2	2	1	2	2	4	9	2	1	1	2	2	1	1	0	0	0	0	0	0	0	0	1	1
Fini	2	2	1	2	2	4	7	3	2	0	2	3	4	1	0	0	0	0	0	0	0	0	1	1
Fini	2	2	1	2	2	4	8	4	2	0	2	4	5	1	0	0	0	0	0	0	0	0	1	1
Fini	2	2	1	2	2	4	4	4	1	1	2	4	2	1	0	0	0	0	0	0	0	0	1	1
Fini	2	2	1	2	2	4	6	5	1	2	2	5	2	1	0	0	0	0	0	0	0	0	1	1
Fini	2	2	1	2	2	4	2	1	1	2	2	2	2	2	5	1	1	3	0	0	0	0	1	3
Fini	2	2	1	2	2	4	3	5	1	2	2	2	2	2	0	0	0	0	0	0	0	0	2	1
Fini	2	2	1	2	2	4	10	1	1	2	2	2	5	2	1	4	0	0	0	0	0	0	1	2
Heidi	3	2	1	2	2	4	9	3	1	2	2	3	1	1	0	0	0	0	0	0	0	0	1	1
Heidi	3	2	1	2	2	4	4	4	1	1	2	4	4	1	1	1	0	0	0	0	0	0	1	2
Heidi	3	2	1	2	2	4	2	3	2	0	2	3	2	1	0	0	0	0	0	0	0	0	1	1
Heidi	3	2	1	2	2	4	3	5	2	0	2	5	5	1	0	0	0	0	0	0	0	0	1	1
Heidi	3	2	1	2	2	4	10	4	2	0	2	4	5	1	1	3	0	0	0	0	0	0	1	1
Heidi	3	2	1	2	2	4	5	1	1	1	2	1	1	1	0	0	0	0	0	0	0	0	1	1
Heidi	3	2	1	2	2	4	8	1	1	1	2	1	3	1	0	0	0	0	0	0	0	0	1	1
Heidi	3	2	1	2	2	4	1	2	1	1	2	2	3	1	0	0	0	0	0	0	0	0	1	1
Heidi	3	2	1	2	2	4	7	2	1	1	2	2	4	1	0	0	0	0	0	0	0	0	1	1
Heidi	3	2	1	2	2	4	6	5	1	1	2	1	1	2	5	2	0	0	0	0	0	0	1	2
Konrad	4	1	1	2	2	4	1	4	2	0	2	4	4	1	0	0	0	0	0	0	0	0	1	1
Konrad	4	1	1	2	2	4	2	3	2	0	2	3	1	1	0	0	0	0	0	0	0	0	1	1
Konrad	4	1	1	2	2	4	3	1	2	0	2	1	3	1	0	0	0	0	0	0	0	0	1	1
Konrad	4	1	1	2	2	4	4	5	2	0	2	1	3	2	5	5	0	0	0	0	0	0	1	2
Konrad	4	1	1	2	2	4	6	1	2	0	2	1	1	1	0	0	0	0	0	0	0	0	1	1
Konrad	4	1	1	2	2	4	7	4	2	0	2	4	3	1	0	0	0	0	0	0	0	0	1	1
Konrad	4	1	1	2	2	4	9	3	2	0	2	3	4	1	0	0	0	0	0	0	0	0	1	1
Konrad	4	1	1	2	2	4	10	5	1	1	2	5	2	1	0	0	0	0	0	0	0	0	1	1
Konrad	4	1	1	2	2	4	5	2	1	1	2	2	2	1	0	0	0	0	0	0	0	0	1	1
Konrad	4	1	1	2	2	4	8	2	1	1	2	2	5	1	0	0	0	0	0	0	0	0	1	1
Moneypenny	5	2	1	2	2	4	3	3	1	1	2	3	3	1	0	0	0	0	0	0	0	0	1	1
Moneypenny	5	2	1	2	2	4	1	2	2	0	2	2	4	1	0	0	0	0	0	0	0	0	1	1
Moneypenny	5	2	1	2	2	4	4	4	2	0	2	4	2	1	0	0	0	0	0	0	0	0	1	1
Moneypenny	5	2	1	2	2	4	7	4	1	3	2	4	3	1	0	0	0	0	0	0	0	0	1	1
Moneypenny	5	2	1	2	2	4	10	3	2	0	2	3	5	1	0	0	0	0	0	0	0	0	1	1
Moneypenny	5	2	1	2	2	4	2	5	1	3	2	5	1	1	0	0	0	0	0	0	0	0	1	1
Moneypenny	5	2	1	2	2	4	8	1	1	1	2	1	1	1	0	0	0	0	0	0	0	0	1	1
Moneypenny	5	2	1	2	2	4	5	1	1	2	2	2	1	2	1	5	0	0	0	0	0	0	1	2
Moneypenny	5	2	1	2	2	4	6	4	1	2	2	1	3	2	2	5	4	4	5	2	0	0	1	4
Moneypenny	5	2	1	2	2	4	9	2	1	2	2	1	5	2	2	4	0	0	0	0	0	0	1	2
Muki	6	1	1	2	2	4	1	3	2	0	2	3	4	1	0	0	0	0	0	0	0	0	1	1
Muki	6	1	1	2	2	4	4	5	2	0	2	5	5	1	0	0	0	0	0	0	0	0	1	1
Muki	6	1	1	2	2	4	5	4	2	0	2	4	1	1	0	0	0	0	0	0	0	0	1	1
Muki	6	1	1	2	2	4	7	2	2	0	2	2	4	1	0	0	0	0	0	0	0	0	1	1
Muki	6	1	1	2	2	4	8	5	2	0	2	5	5	1	0	0	0	0	0	0	0	0	1	1
Muki	6	1	1	2	2	4	10	3	2	0	2	3	1	1	0	0	0	0	0	0	0	0	1	1
Muki	6	1	1	2	2	4	9	4	1	1	2	4	2	1	0	0	0	0	0	0	0	0	1	1
Muki	6	1	1	2	2	4	3	2	1	1	2	2	2	1	0	0	0	0	0	0	0	0	1	1
Muki	6	1	1	2	2	4	2	1	1	2	2	1	3	1	0	0	0	0	0	0	0	0	1	1
Muki	6	1	1	2	2	4	6	1	1	1	2	1	3	1	0	0	0	0	0	0	0	0	1	1
Pipin	7	1	1	2	2	4	1	5	2	0	2	1	4	2	5	3	0	0	0	0	0	0	1	2
Pipin	7	1	1	2	2	4	2	3	2	0	2	3	5	1	0	0	0	0	0	0	0	0	1	1
Pipin	7	1	1	2	2	4	4	4	2	0	2	4	4	1	0	0	0	0	0	0	0	0	1	1
Pipin	7	1	1	2	2	4	5	1	2	0	2	4	3	2	1	2	0	0	0	0	0	0	1	2
Pipin	7	1	1	2	2	4	8	3	2	0	2	3	5	1	0	0	0	0	0	0	0	0	1	1
Pipin	7	1	1	2	2	4	9	4	2	0	2	4	3	1	0	0	0	0	0	0	0	0	1	1
Pipin	7	1	1	2	2	4	6	5	1	1	2	5	4	1	0	0	0	0	0	0	0	0	1	1
Pipin	7	1	1	2	2	4	3	2	1	1	2	2	1	1	0	0	0	0	0	0	0	0	1	1
Pipin	7	1	1	2	2	4	7	2	1	1	2	2	2	1	0	0	0	0	0	0	0	0	1	1
Pipin	7	1	1	2	2	4	10	1	1	2	2	1	1	1	0	0	0	0	0	0	0	0	1	1
Figaro	8	1	2	2	2	4	10	3	1	1	2	3	4	1	0	0	0	0	0	0	0	0	1	1
Figaro	8	1	2	2	2	4	2	3	2	0	2	3	5	1	0	0	0	0	0	0	0	0	1	1
Figaro	8	1	2	2	2	4	3	4	2	0	2	4	3	1	0	0	0	0	0	0	0	0	1	1
Figaro	8	1	2	2	2	4	7	2	2	0	2	2	5	1	0	0	0	0	0	0	0	0	1	1
Figaro	8	1	2	2	2	4	6	4	1	4	2	4	2	1	0	0	0	0	0	0	0	0	1	1
Figaro	8	1	2	2	2	4	5	5	1	2	2	5	4	1	0	0	0	0	0	0	0	0	1	1
Figaro	8	1	2	2	2	4	9	5	1	1	2	5	3	1	0	0	0	0	0	0	0	0	1	1
Figaro	8	1	2	2	2	4	1	2	1	4	2	2	1	1	0	0	0	0	0	0	0	0	1	1
Figaro	8	1	2	2	2	4	4	1	1	3	2	2	1	2	1	2	0	0	0	0	0	0	1	2
Figaro	8	1	2	2	2	4	8	1	1	1	2	2	4	2	1	1	0	0	0	0	0	0	1	2
Kiwi	9	1	2	2	2	4	1	3	1	1	2	3	2	1	0	0	0	0	0	0	0	0	1	1
Kiwi	9	1	2	2	2	4	2	4	1	2	2	4	4	1	0	0	0	0	0	0	0	0	1	1
Kiwi	9	1	2	2	2	4	5	5	2	0	2	5	5	1	0	0	0	0	0	0	0	0	1	1
Kiwi	9	1	2	2	2	4	6	3	2	0	2	3	3	1	0	0	0	0	0	0	0	0	1	1
Kiwi	9	1	2	2	2	4	8	5	2	0	2	5	2	1	0	0	0	0	0	0	0	0	1	1
Kiwi	9	1	2	2	2	4	9	4	2	0	2	4	5	1	0	0	0	0	0	0	0	0	1	1
Kiwi	9	1	2	2	2	4	10	2	2	0	2	2	4	1	0	0	0	0	0	0	0	0	1	1
Kiwi	9	1	2	2	2	4	3	1	1	2	2	1	1	1	0	0	0	0	0	0	0	0	1	1
Kiwi	9	1	2	2	2	4	4	2	1	1	2	2	3	1	0	0	0	0	0	0	0	0	1	1
Kiwi	9	1	2	2	2	4	7	1	1	2	2	1	1	1	0	0	0	0	0	0	0	0	1	1
Mayday	10	2	2	2	2	4	3	3	2	0	2	3	1	1	0	0	0	0	0	0	0	0	1	1
Mayday	10	2	2	2	2	4	4	4	2	0	2	4	5	1	0	0	0	0	0	0	0	0	1	1
Mayday	10	2	2	2	2	4	6	5	2	0	2	1	4	2	5	3	0	0	0	0	0	0	1	2
Mayday	10	2	2	2	2	4	7	3	2	0	2	3	5	1	0	0	0	0	0	0	0	0	1	1
Mayday	10	2	2	2	2	4	8	2	2	0	2	2	2	1	0	0	0	0	0	0	0	0	1	1
Mayday	10	2	2	2	2	4	9	4	2	0	2	4	1	1	0	0	0	0	0	0	0	0	1	1
Mayday	10	2	2	2	2	4	1	5	1	2	2	5	2	1	0	0	0	0	0	0	0	0	1	1
Mayday	10	2	2	2	2	4	5	2	1	1	2	2	4	1	0	0	0	0	0	0	0	0	1	1
Mayday	10	2	2	2	2	4	2	1	1	1	2	1	3	1	0	0	0	0	0	0	0	0	1	1
Mayday	10	2	2	2	2	4	10	1	1	1	2	1	4	1	0	0	0	0	0	0	0	0	1	1
Muppet	11	1	2	2	2	4	2	3	1	2	2	3	3	1	0	0	0	0	0	0	0	0	1	1
Muppet	11	1	2	2	2	4	8	4	1	1	2	4	1	1	0	0	0	0	0	0	0	0	1	1
Muppet	11	1	2	2	2	4	3	4	2	0	2	4	2	1	0	0	0	0	0	0	0	0	1	1
Muppet	11	1	2	2	2	4	4	5	2	0	2	5	5	1	0	0	0	0	0	0	0	0	1	1
Muppet	11	1	2	2	2	4	7	5	2	0	2	5	2	1	0	0	0	0	0	0	0	0	1	1
Muppet	11	1	2	2	2	4	9	3	2	0	2	3	4	1	0	0	0	0	0	0	0	0	1	1
Muppet	11	1	2	2	2	4	5	2	1	1	2	2	4	1	0	0	0	0	0	0	0	0	1	1
Muppet	11	1	2	2	2	4	1	1	1	3	2	1	1	1	0	0	0	0	0	0	0	0	1	1
Muppet	11	1	2	2	2	4	10	2	1	1	2	2	3	1	0	0	0	0	0	0	0	0	1	1
Muppet	11	1	2	2	2	4	6	1	1	3	2	1	5	1	0	0	0	0	0	0	0	0	1	1
Olympia	12	2	2	2	2	4	10	3	1	2	2	3	5	1	0	0	0	0	0	0	0	0	1	1
Olympia	12	2	2	2	2	4	1	3	2	0	2	2	5	2	3	2	0	0	0	0	0	0	1	2
Olympia	12	2	2	2	2	4	2	1	2	0	2	1	3	1	0	0	0	0	0	0	0	0	1	1
Olympia	12	2	2	2	2	4	3	4	2	0	2	1	2	2	2	3	4	4	0	0	0	0	1	3
Olympia	12	2	2	2	2	4	5	2	2	0	2	2	5	1	0	0	0	0	0	0	0	0	1	1
Olympia	12	2	2	2	2	4	9	4	2	0	2	4	2	1	0	0	0	0	0	0	0	0	1	1
Olympia	12	2	2	2	2	4	4	5	1	3	2	5	1	1	0	0	0	0	0	0	0	0	1	1
Olympia	12	2	2	2	2	4	6	1	1	2	2	1	3	1	0	0	0	0	0	0	0	0	1	1
Olympia	12	2	2	2	2	4	8	2	1	2	2	2	1	1	0	0	0	0	0	0	0	0	1	1
Olympia	12	2	2	2	2	4	7	5	1	1	2	2	1	2	5	4	0	0	0	0	0	0	1	2
Zozo	13	1	2	2	2	4	1	1	1	4	2	1	1	1	0	0	0	0	0	0	0	0	1	1
Zozo	13	1	2	2	2	4	2	4	2	0	2	4	5	1	0	0	0	0	0	0	0	0	1	1
Zozo	13	1	2	2	2	4	3	5	1	1	2	5	3	1	0	0	0	0	0	0	0	0	1	1
Zozo	13	1	2	2	2	4	4	2	2	0	2	1	5	2	2	2	0	0	0	0	0	0	1	2
Zozo	13	1	2	2	2	4	5	3	2	0	2	3	4	1	0	0	0	0	0	0	0	0	1	1
Zozo	13	1	2	2	2	4	6	4	2	0	2	4	3	1	0	0	0	0	0	0	0	0	1	1
Zozo	13	1	2	2	2	4	7	2	2	0	2	2	4	1	0	0	0	0	0	0	0	0	1	1
Zozo	13	1	2	2	2	4	8	1	1	3	2	1	5	1	0	0	0	0	0	0	0	0	1	1
Zozo	13	1	2	2	2	4	9	5	1	2	2	5	1	1	0	0	0	0	0	0	0	0	1	1
Zozo	13	1	2	2	2	4	10	3	2	0	2	3	2	1	0	0	0	0	0	0	0	0	1	1
Dolittle	1	1	1	2	2	5	2	2	1	2	2	2	3	1	0	0	0	0	0	0	0	0	1	1
Dolittle	1	1	1	2	2	5	1	5	1	2	2	5	4	1	0	0	0	0	0	0	0	0	1	1
Dolittle	1	1	1	2	2	5	3	3	2	0	2	3	1	1	0	0	0	0	0	0	0	0	1	1
Dolittle	1	1	1	2	2	5	4	4	1	1	2	4	2	1	0	0	0	0	0	0	0	0	1	1
Dolittle	1	1	1	2	2	5	5	1	2	0	2	1	5	1	0	0	0	0	0	0	0	0	1	1
Dolittle	1	1	1	2	2	5	6	3	2	0	2	3	3	1	0	0	0	0	0	0	0	0	1	1
Dolittle	1	1	1	2	2	5	10	4	1	2	2	4	1	1	0	0	0	0	0	0	0	0	1	1
Dolittle	1	1	1	2	2	5	7	5	1	1	2	5	5	1	0	0	0	0	0	0	0	0	1	1
Dolittle	1	1	1	2	2	5	9	2	1	3	2	2	2	1	0	0	0	0	0	0	0	0	1	1
Dolittle	1	1	1	2	2	5	8	1	1	2	2	1	4	1	0	0	0	0	0	0	0	0	1	1
Fini	2	2	1	2	2	5	8	3	1	1	2	3	2	1	0	0	0	0	0	0	0	0	1	1
Fini	2	2	1	2	2	5	1	2	1	1	2	2	2	1	0	0	0	0	0	0	0	0	1	1
Fini	2	2	1	2	2	5	4	3	2	0	2	3	2	1	0	0	0	0	0	0	0	0	1	1
Fini	2	2	1	2	2	5	5	4	2	0	2	4	3	1	0	0	0	0	0	0	0	0	1	1
Fini	2	2	1	2	2	5	6	2	2	0	2	2	4	1	0	0	0	0	0	0	0	0	1	1
Fini	2	2	1	2	2	5	7	4	2	0	2	4	3	1	0	0	0	0	0	0	0	0	1	1
Fini	2	2	1	2	2	5	2	5	1	1	2	5	5	1	0	0	0	0	0	0	0	0	1	1
Fini	2	2	1	2	2	5	3	1	1	1	2	1	4	1	0	0	0	0	0	0	0	0	1	1
Fini	2	2	1	2	2	5	9	5	1	1	2	5	1	1	0	0	0	0	0	0	0	0	1	1
Fini	2	2	1	2	2	5	10	1	1	2	2	1	5	1	0	0	0	0	0	0	0	0	1	1
Heidi	3	2	1	2	2	5	2	3	2	0	2	3	2	1	0	0	0	0	0	0	0	0	1	1
Heidi	3	2	1	2	2	5	3	1	2	0	2	1	1	1	0	0	0	0	0	0	0	0	1	1
Heidi	3	2	1	2	2	5	4	5	2	0	2	5	3	1	0	0	0	0	0	0	0	0	1	1
Heidi	3	2	1	2	2	5	5	4	2	0	2	4	5	1	0	0	0	0	0	0	0	0	1	1
Heidi	3	2	1	2	2	5	8	4	2	0	2	4	1	1	0	0	0	0	0	0	0	0	1	1
Heidi	3	2	1	2	2	5	10	3	2	0	2	3	5	1	0	0	0	0	0	0	0	0	1	1
Heidi	3	2	1	2	2	5	9	1	1	1	2	1	4	1	0	0	0	0	0	0	0	0	1	1
Heidi	3	2	1	2	2	5	1	2	1	1	2	2	4	1	0	0	0	0	0	0	0	0	1	1
Heidi	3	2	1	2	2	5	6	2	1	1	2	2	3	1	0	0	0	0	0	0	0	0	1	1
Heidi	3	2	1	2	2	5	7	5	1	1	2	3	3	2	5	2	0	0	0	0	0	0	1	2
Konrad	4	1	1	2	2	5	9	3	1	1	2	3	1	1	0	0	0	0	0	0	0	0	1	1
Konrad	4	1	1	2	2	5	7	4	1	2	2	4	5	1	0	0	0	0	0	0	0	0	1	1
Konrad	4	1	1	2	2	5	1	4	2	0	2	4	3	1	0	0	0	0	0	0	0	0	1	1
Konrad	4	1	1	2	2	5	2	1	2	0	2	1	2	1	0	0	0	0	0	0	0	0	1	1
Konrad	4	1	1	2	2	5	3	3	2	0	2	3	4	1	0	0	0	0	0	0	0	0	1	1
Konrad	4	1	1	2	2	5	4	5	2	0	2	1	4	2	4	5	5	1	0	0	0	0	1	3
Konrad	4	1	1	2	2	5	5	2	2	0	2	2	5	1	0	0	0	0	0	0	0	0	1	1
Konrad	4	1	1	2	2	5	8	5	2	0	2	5	3	1	0	0	0	0	0	0	0	0	1	1
Konrad	4	1	1	2	2	5	10	2	2	0	2	2	4	1	0	0	0	0	0	0	0	0	1	1
Konrad	4	1	1	2	2	5	6	1	1	2	2	1	2	1	0	0	0	0	0	0	0	0	1	1
Moneypenny	5	2	1	2	2	5	1	2	2	0	2	2	5	1	0	0	0	0	0	0	0	0	1	1
Moneypenny	5	2	1	2	2	5	3	3	2	0	2	3	1	1	0	0	0	0	0	0	0	0	1	1
Moneypenny	5	2	1	2	2	5	4	4	2	0	2	4	4	1	0	0	0	0	0	0	0	0	1	1
Moneypenny	5	2	1	2	2	5	5	1	2	0	2	1	3	1	0	0	0	0	0	0	0	0	1	1
Moneypenny	5	2	1	2	2	5	6	2	2	0	2	2	2	1	0	0	0	0	0	0	0	0	1	1
Moneypenny	5	2	1	2	2	5	7	4	2	0	2	4	3	1	0	0	0	0	0	0	0	0	1	1
Moneypenny	5	2	1	2	2	5	9	5	2	0	2	5	4	1	0	0	0	0	0	0	0	0	1	1
Moneypenny	5	2	1	2	2	5	10	3	2	0	2	3	1	1	0	0	0	0	0	0	0	0	1	1
Moneypenny	5	2	1	2	2	5	2	5	1	2	2	5	2	1	0	0	0	0	0	0	0	0	1	1
Moneypenny	5	2	1	2	2	5	8	1	1	3	2	1	5	1	0	0	0	0	0	0	0	0	1	1
Muki	6	1	1	2	2	5	6	3	1	1	2	3	2	1	0	0	0	0	0	0	0	0	1	1
Muki	6	1	1	2	2	5	9	5	1	1	2	5	4	1	0	0	0	0	0	0	0	0	1	1
Muki	6	1	1	2	2	5	1	3	2	0	2	3	5	1	0	0	0	0	0	0	0	0	1	1
Muki	6	1	1	2	2	5	3	5	2	0	2	2	5	2	5	4	0	0	0	0	0	0	1	2
Muki	6	1	1	2	2	5	4	4	2	0	2	5	5	2	4	2	0	0	0	0	0	0	1	2
Muki	6	1	1	2	2	5	5	2	2	0	2	4	5	2	2	1	0	0	0	0	0	0	1	2
Muki	6	1	1	2	2	5	7	4	2	0	2	1	5	2	4	3	0	0	0	0	0	0	1	2
Muki	6	1	1	2	2	5	10	2	2	0	2	2	5	1	0	0	0	0	0	0	0	0	1	1
Muki	6	1	1	2	2	5	2	1	1	1	2	1	3	1	0	0	0	0	0	0	0	0	1	1
Muki	6	1	1	2	2	5	8	1	1	2	2	1	1	1	0	0	0	0	0	0	0	0	1	1
Pipin	7	1	1	2	2	5	5	3	1	1	2	3	1	1	0	0	0	0	0	0	0	0	1	1
Pipin	7	1	1	2	2	5	1	2	2	0	2	2	3	1	0	0	0	0	0	0	0	0	1	1
Pipin	7	1	1	2	2	5	2	5	2	0	2	5	5	1	0	0	0	0	0	0	0	0	1	1
Pipin	7	1	1	2	2	5	3	1	2	0	2	1	2	1	0	0	0	0	0	0	0	0	1	1
Pipin	7	1	1	2	2	5	4	4	2	0	2	4	4	1	0	0	0	0	0	0	0	0	1	1
Pipin	7	1	1	2	2	5	6	2	2	0	2	2	5	1	0	0	0	0	0	0	0	0	1	1
Pipin	7	1	1	2	2	5	8	5	2	0	2	5	4	1	0	0	0	0	0	0	0	0	1	1
Pipin	7	1	1	2	2	5	9	3	2	0	2	3	2	1	0	0	0	0	0	0	0	0	1	1
Pipin	7	1	1	2	2	5	10	1	2	0	2	1	1	1	0	0	0	0	0	0	0	0	1	1
Pipin	7	1	1	2	2	5	7	4	1	1	2	4	3	1	0	0	0	0	0	0	0	0	1	1
Figaro	8	1	2	2	2	5	2	4	2	0	2	4	1	1	0	0	0	0	0	0	0	0	1	1
Figaro	8	1	2	2	2	5	3	3	2	0	2	3	5	1	0	0	0	0	0	0	0	0	1	1
Figaro	8	1	2	2	2	5	6	4	2	0	2	4	4	1	0	0	0	0	0	0	0	0	1	1
Figaro	8	1	2	2	2	5	7	3	2	0	2	3	3	1	0	0	0	0	0	0	0	0	1	1
Figaro	8	1	2	2	2	5	8	2	2	0	2	2	1	1	0	0	0	0	0	0	0	0	1	1
Figaro	8	1	2	2	2	5	9	5	2	0	2	5	2	1	0	0	0	0	0	0	0	0	1	1
Figaro	8	1	2	2	2	5	10	1	2	0	2	1	5	1	0	0	0	0	0	0	0	0	1	1
Figaro	8	1	2	2	2	5	1	5	1	4	2	5	3	1	0	0	0	0	0	0	0	0	1	1
Figaro	8	1	2	2	2	5	5	2	1	1	2	2	4	1	0	0	0	0	0	0	0	0	1	1
Figaro	8	1	2	2	2	5	4	1	1	3	2	1	2	1	0	0	0	0	0	0	0	0	1	1
Kiwi	9	1	2	2	2	5	1	1	2	0	2	1	3	1	0	0	0	0	0	0	0	0	1	1
Kiwi	9	1	2	2	2	5	9	4	1	1	2	4	4	1	0	0	0	0	0	0	0	0	1	1
Kiwi	9	1	2	2	2	5	4	3	2	0	2	3	5	1	0	0	0	0	0	0	0	0	1	1
Kiwi	9	1	2	2	2	5	5	4	2	0	2	4	2	1	0	0	0	0	0	0	0	0	1	1
Kiwi	9	1	2	2	2	5	6	2	2	0	2	2	5	1	0	0	0	0	0	0	0	0	1	1
Kiwi	9	1	2	2	2	5	7	3	2	0	2	3	1	1	0	0	0	0	0	0	0	0	1	1
Kiwi	9	1	2	2	2	5	10	5	2	0	2	5	2	1	0	0	0	0	0	0	0	0	1	1
Kiwi	9	1	2	2	2	5	3	5	1	2	2	5	4	1	0	0	0	0	0	0	0	0	1	1
Kiwi	9	1	2	2	2	5	8	1	1	1	2	1	3	1	0	0	0	0	0	0	0	0	1	1
Kiwi	9	1	2	2	2	5	2	2	1	4	2	2	1	1	0	0	0	0	0	0	0	0	1	1
Mayday	10	2	2	2	2	5	1	1	2	0	2	1	1	1	0	0	0	0	0	0	0	0	1	1
Mayday	10	2	2	2	2	5	2	4	2	0	2	4	4	1	0	0	0	0	0	0	0	0	1	1
Mayday	10	2	2	2	2	5	3	3	2	0	2	3	3	1	0	0	0	0	0	0	0	0	1	1
Mayday	10	2	2	2	2	5	6	4	2	0	2	4	3	1	0	0	0	0	0	0	0	0	1	1
Mayday	10	2	2	2	2	5	9	2	2	0	2	2	4	1	0	0	0	0	0	0	0	0	1	1
Mayday	10	2	2	2	2	5	10	3	2	0	2	3	1	1	0	0	0	0	0	0	0	0	1	1
Mayday	10	2	2	2	2	5	7	5	1	1	2	5	5	1	0	0	0	0	0	0	0	0	1	1
Mayday	10	2	2	2	2	5	8	1	1	2	2	1	2	1	0	0	0	0	0	0	0	0	1	1
Mayday	10	2	2	2	2	5	4	2	1	2	2	4	1	2	1	2	2	5	0	0	0	0	1	3
Mayday	10	2	2	2	2	5	5	5	1	1	2	1	3	2	5	2	0	0	0	0	0	0	1	2
Muppet	11	1	2	2	2	5	2	5	2	0	2	5	5	1	0	0	0	0	0	0	0	0	1	1
Muppet	11	1	2	2	2	5	3	3	2	0	2	3	3	1	0	0	0	0	0	0	0	0	1	1
Muppet	11	1	2	2	2	5	4	2	2	0	2	2	4	1	0	0	0	0	0	0	0	0	1	1
Muppet	11	1	2	2	2	5	5	4	2	0	2	4	2	1	0	0	0	0	0	0	0	0	1	1
Muppet	11	1	2	2	2	5	6	3	2	0	2	3	3	1	0	0	0	0	0	0	0	0	1	1
Muppet	11	1	2	2	2	5	8	4	2	0	2	4	1	1	0	0	0	0	0	0	0	0	1	1
Muppet	11	1	2	2	2	5	9	5	2	0	2	5	4	1	0	0	0	0	0	0	0	0	1	1
Muppet	11	1	2	2	2	5	10	2	2	0	2	2	5	1	0	0	0	0	0	0	0	0	1	1
Muppet	11	1	2	2	2	5	7	1	1	1	2	1	2	1	0	0	0	0	0	0	0	0	1	1
Muppet	11	1	2	2	2	5	1	1	1	1	2	4	2	2	1	1	0	0	0	0	0	0	1	2
Olympia	12	2	2	2	2	5	1	3	2	0	2	3	4	1	0	0	0	0	0	0	0	0	1	1
Olympia	12	2	2	2	2	5	3	5	2	0	2	5	3	1	0	0	0	0	0	0	0	0	1	1
Olympia	12	2	2	2	2	5	4	2	2	0	2	2	1	1	0	0	0	0	0	0	0	0	1	1
Olympia	12	2	2	2	2	5	5	4	2	0	2	4	5	1	0	0	0	0	0	0	0	0	1	1
Olympia	12	2	2	2	2	5	6	1	2	0	2	1	2	1	0	0	0	0	0	0	0	0	1	1
Olympia	12	2	2	2	2	5	7	2	2	0	2	2	3	1	0	0	0	0	0	0	0	0	1	1
Olympia	12	2	2	2	2	5	8	3	2	0	2	3	1	1	0	0	0	0	0	0	0	0	1	1
Olympia	12	2	2	2	2	5	9	4	2	0	2	4	4	1	0	0	0	0	0	0	0	0	1	1
Olympia	12	2	2	2	2	5	10	5	2	0	2	5	5	1	0	0	0	0	0	0	0	0	1	1
Olympia	12	2	2	2	2	5	2	1	1	2	2	1	2	1	0	0	0	0	0	0	0	0	1	1
Zozo	13	1	2	2	2	5	1	3	2	0	2	3	1	1	0	0	0	0	0	0	0	0	1	1
Zozo	13	1	2	2	2	5	2	1	2	0	2	1	4	1	0	0	0	0	0	0	0	0	1	1
Zozo	13	1	2	2	2	5	3	5	2	0	2	5	3	1	0	0	0	0	0	0	0	0	1	1
Zozo	13	1	2	2	2	5	4	2	1	1	2	2	2	1	0	0	0	0	0	0	0	0	1	1
Zozo	13	1	2	2	2	5	5	4	1	2	2	4	5	1	0	0	0	0	0	0	0	0	1	1
Zozo	13	1	2	2	2	5	6	1	1	1	2	1	2	1	0	0	0	0	0	0	0	0	1	1
Zozo	13	1	2	2	2	5	7	2	1	2	2	2	1	1	0	0	0	0	0	0	0	0	1	1
Zozo	13	1	2	2	2	5	8	4	1	1	2	4	5	1	0	0	0	0	0	0	0	0	1	1
Zozo	13	1	2	2	2	5	9	3	2	0	2	3	3	1	0	0	0	0	0	0	0	0	1	1
Zozo	13	1	2	2	2	5	10	5	2	0	2	5	4	1	0	0	0	0	0	0	0	0	1	1
Dolittle	1	1	1	2	2	6	1	2	2	0	2	2	4	1	0	0	0	0	0	0	0	0	1	1
Dolittle	1	1	1	2	2	6	2	3	2	0	2	3	2	1	0	0	0	0	0	0	0	0	1	1
Dolittle	1	1	1	2	2	6	5	4	2	0	2	1	5	2	4	3	0	0	0	0	0	0	1	2
Dolittle	1	1	1	2	2	6	3	5	1	2	2	5	1	1	0	0	0	0	0	0	0	0	1	1
Dolittle	1	1	1	2	2	6	6	5	1	1	2	5	5	1	0	0	0	0	0	0	0	0	1	1
Dolittle	1	1	1	2	2	6	7	2	1	1	2	2	2	1	0	0	0	0	0	0	0	0	1	1
Dolittle	1	1	1	2	2	6	8	4	1	2	2	4	4	1	0	0	0	0	0	0	0	0	1	1
Dolittle	1	1	1	2	2	6	9	3	1	2	2	3	1	1	0	0	0	0	0	0	0	0	1	1
Dolittle	1	1	1	2	2	6	4	1	1	4	2	1	5	1	0	0	0	0	0	0	0	0	1	1
Dolittle	1	1	1	2	2	6	10	1	1	4	1	1	3	1	0	0	0	0	0	0	0	0	1	1
Fini	2	2	1	2	2	6	3	3	2	0	2	3	3	1	0	0	0	0	0	0	0	0	1	1
Fini	2	2	1	2	2	6	4	4	2	0	2	4	1	1	0	0	0	0	0	0	0	0	1	1
Fini	2	2	1	2	2	6	5	1	2	0	2	1	4	1	0	0	0	0	0	0	0	0	1	1
Fini	2	2	1	2	2	6	6	3	2	0	2	3	3	1	0	0	0	0	0	0	0	0	1	1
Fini	2	2	1	2	2	6	7	2	2	0	2	2	4	1	0	0	0	0	0	0	0	0	1	1
Fini	2	2	1	2	2	6	9	1	2	0	2	1	5	1	0	0	0	0	0	0	0	0	1	1
Fini	2	2	1	2	2	6	10	4	2	0	2	4	2	1	0	0	0	0	0	0	0	0	1	1
Fini	2	2	1	2	2	6	1	2	1	1	2	2	2	1	0	0	0	0	0	0	0	0	1	1
Fini	2	2	1	2	2	6	2	5	1	3	2	5	5	1	0	0	0	0	0	0	0	0	1	1
Fini	2	2	1	2	2	6	8	5	1	3	2	5	1	1	0	0	0	0	0	0	0	0	1	1
Heidi	3	2	1	2	2	6	4	3	1	2	2	3	1	1	0	0	0	0	0	0	0	0	1	1
Heidi	3	2	1	2	2	6	1	4	1	1	2	4	4	1	0	0	0	0	0	0	0	0	1	1
Heidi	3	2	1	2	2	6	3	1	2	0	2	1	2	1	0	0	0	0	0	0	0	0	1	1
Heidi	3	2	1	2	2	6	5	2	2	0	2	2	5	1	0	0	0	0	0	0	0	0	1	1
Heidi	3	2	1	2	2	6	9	4	2	0	2	4	4	1	0	0	0	0	0	0	0	0	1	1
Heidi	3	2	1	2	2	6	2	5	1	1	2	5	3	1	0	0	0	0	0	0	0	0	1	1
Heidi	3	2	1	2	2	6	6	5	1	1	2	5	2	1	0	0	0	0	0	0	0	0	1	1
Heidi	3	2	1	2	2	6	10	1	1	1	2	1	1	1	0	0	0	0	0	0	0	0	1	1
Heidi	3	2	1	2	2	6	7	2	1	1	2	2	3	1	0	0	0	0	0	0	0	0	1	1
Heidi	3	2	1	2	2	6	8	3	1	2	2	1	1	2	4	4	3	3	0	0	0	0	1	3
Konrad	4	1	1	2	2	6	1	1	2	0	2	1	3	1	0	0	0	0	0	0	0	0	1	1
Konrad	4	1	1	2	2	6	2	4	1	1	2	4	2	1	0	0	0	0	0	0	0	0	1	1
Konrad	4	1	1	2	2	6	5	3	2	0	2	3	4	1	0	0	0	0	0	0	0	0	1	1
Konrad	4	1	1	2	2	6	6	4	2	0	2	4	5	1	0	0	0	0	0	0	0	0	1	1
Konrad	4	1	1	2	2	6	9	3	2	0	2	3	4	1	0	0	0	0	0	0	0	0	1	1
Konrad	4	1	1	2	2	6	10	2	2	0	2	2	1	1	0	0	0	0	0	0	0	0	1	1
Konrad	4	1	1	2	2	6	4	5	1	1	2	5	5	1	0	0	0	0	0	0	0	0	1	1
Konrad	4	1	1	2	2	6	7	5	1	1	2	5	3	1	0	0	0	0	0	0	0	0	1	1
Konrad	4	1	1	2	2	6	8	1	1	1	2	1	2	1	0	0	0	0	0	0	0	0	1	1
Konrad	4	1	1	2	2	6	3	2	1	1	2	2	1	1	0	0	0	0	0	0	0	0	1	1
Moneypenny	5	2	1	2	2	6	1	5	2	0	2	5	4	1	0	0	0	0	0	0	0	0	1	1
Moneypenny	5	2	1	2	2	6	3	4	2	0	2	4	1	1	0	0	0	0	0	0	0	0	1	1
Moneypenny	5	2	1	2	2	6	4	2	2	0	2	2	3	1	0	0	0	0	0	0	0	0	1	1
Moneypenny	5	2	1	2	2	6	5	3	2	0	2	3	5	1	0	0	0	0	0	0	0	0	1	1
Moneypenny	5	2	1	2	2	6	6	5	2	0	2	5	2	1	0	0	0	0	0	0	0	0	1	1
Moneypenny	5	2	1	2	2	6	8	3	2	0	2	3	5	1	0	0	0	0	0	0	0	0	1	1
Moneypenny	5	2	1	2	2	6	9	1	2	0	2	1	4	1	0	0	0	0	0	0	0	0	1	1
Moneypenny	5	2	1	2	2	6	10	2	2	0	2	2	1	1	0	0	0	0	0	0	0	0	1	1
Moneypenny	5	2	1	2	2	6	7	4	1	1	2	4	3	1	0	0	0	0	0	0	0	0	1	1
Moneypenny	5	2	1	2	2	6	2	1	1	2	2	1	2	1	0	0	0	0	0	0	0	0	1	1
Muki	6	1	1	2	2	6	2	3	2	0	2	3	2	1	0	0	0	0	0	0	0	0	1	1
Muki	6	1	1	2	2	6	4	1	2	0	2	1	1	1	0	0	0	0	0	0	0	0	1	1
Muki	6	1	1	2	2	6	5	4	2	0	2	4	5	1	0	0	0	0	0	0	0	0	1	1
Muki	6	1	1	2	2	6	6	3	2	0	2	3	2	1	0	0	0	0	0	0	0	0	1	1
Muki	6	1	1	2	2	6	7	5	2	0	2	5	1	1	0	0	0	0	0	0	0	0	1	1
Muki	6	1	1	2	2	6	3	5	1	2	2	5	4	1	0	0	0	0	0	0	0	0	1	1
Muki	6	1	1	2	2	6	9	4	2	0	2	4	3	1	0	0	0	0	0	0	0	0	1	1
Muki	6	1	1	2	2	6	10	2	2	0	2	2	5	1	0	0	0	0	0	0	0	0	1	1
Muki	6	1	1	2	2	6	1	2	1	1	2	2	3	1	0	0	0	0	0	0	0	0	1	1
Muki	6	1	1	2	2	6	8	1	1	1	2	1	4	1	0	0	0	0	0	0	0	0	1	1
Pipin	7	1	1	2	2	6	3	3	1	1	2	3	1	1	0	0	0	0	0	0	0	0	1	1
Pipin	7	1	1	2	2	6	2	2	2	0	2	2	3	1	0	0	0	0	0	0	0	0	1	1
Pipin	7	1	1	2	2	6	4	5	2	0	2	5	4	1	0	0	0	0	0	0	0	0	1	1
Pipin	7	1	1	2	2	6	5	1	2	0	2	4	4	2	1	5	0	0	0	0	0	0	1	2
Pipin	7	1	1	2	2	6	8	2	2	0	2	2	4	1	0	0	0	0	0	0	0	0	1	1
Pipin	7	1	1	2	2	6	9	1	2	0	2	1	2	1	0	0	0	0	0	0	0	0	1	1
Pipin	7	1	1	2	2	6	10	3	2	0	2	3	5	1	0	0	0	0	0	0	0	0	1	1
Pipin	7	1	1	2	2	6	1	4	1	1	2	4	2	1	0	0	0	0	0	0	0	0	1	1
Pipin	7	1	1	2	2	6	6	4	1	1	2	4	1	1	0	0	0	0	0	0	0	0	1	1
Pipin	7	1	1	2	2	6	7	5	1	1	2	5	3	1	0	0	0	0	0	0	0	0	1	1
Figaro	8	1	2	2	2	6	2	1	2	0	2	1	3	1	0	0	0	0	0	0	0	0	1	1
Figaro	8	1	2	2	2	6	3	3	2	0	2	3	5	1	0	0	0	0	0	0	0	0	1	1
Figaro	8	1	2	2	2	6	4	2	2	0	2	2	2	1	0	0	0	0	0	0	0	0	1	1
Figaro	8	1	2	2	2	6	5	4	2	0	2	4	4	1	0	0	0	0	0	0	0	0	1	1
Figaro	8	1	2	2	2	6	7	4	2	0	2	4	3	1	0	0	0	0	0	0	0	0	1	1
Figaro	8	1	2	2	2	6	8	3	2	0	2	3	2	1	0	0	0	0	0	0	0	0	1	1
Figaro	8	1	2	2	2	6	9	5	2	0	2	5	5	1	0	0	0	0	0	0	0	0	1	1
Figaro	8	1	2	2	2	6	10	2	2	0	2	2	1	1	0	0	0	0	0	0	0	0	1	1
Figaro	8	1	2	2	2	6	1	5	1	2	2	5	1	1	0	0	0	0	0	0	0	0	1	1
Figaro	8	1	2	2	2	6	6	1	1	3	2	4	3	2	1	4	0	0	0	0	0	0	1	2
Kiwi	9	1	2	2	2	6	5	3	1	2	2	3	4	1	0	0	0	0	0	0	0	0	1	1
Kiwi	9	1	2	2	2	6	8	3	1	1	2	3	1	1	0	0	0	0	0	0	0	0	1	1
Kiwi	9	1	2	2	2	6	1	4	2	0	2	4	2	1	0	0	0	0	0	0	0	0	1	1
Kiwi	9	1	2	2	2	6	2	5	2	0	2	5	1	1	0	0	0	0	0	0	0	0	1	1
Kiwi	9	1	2	2	2	6	3	1	2	0	2	1	5	1	0	0	0	0	0	0	0	0	1	1
Kiwi	9	1	2	2	2	6	4	2	2	0	2	2	3	1	0	0	0	0	0	0	0	0	1	1
Kiwi	9	1	2	2	2	6	6	4	2	0	2	4	5	1	0	0	0	0	0	0	0	0	1	1
Kiwi	9	1	2	2	2	6	10	5	2	0	2	5	4	1	0	0	0	0	0	0	0	0	1	1
Kiwi	9	1	2	2	2	6	9	2	1	1	2	2	3	1	0	0	0	0	0	0	0	0	1	1
Kiwi	9	1	2	2	2	6	7	1	1	1	2	4	4	2	3	5	1	2	0	0	0	0	1	3
Mayday	10	2	2	2	2	6	2	3	1	1	2	3	1	1	0	0	0	0	0	0	0	0	1	1
Mayday	10	2	2	2	2	6	3	4	1	1	2	4	3	1	0	0	0	0	0	0	0	0	1	1
Mayday	10	2	2	2	2	6	5	2	2	0	2	2	5	1	0	0	0	0	0	0	0	0	1	1
Mayday	10	2	2	2	2	6	6	3	2	0	2	3	2	1	0	0	0	0	0	0	0	0	1	1
Mayday	10	2	2	2	2	6	10	4	2	0	2	4	5	1	0	0	0	0	0	0	0	0	1	1
Mayday	10	2	2	2	2	6	4	5	1	4	2	5	2	1	0	0	0	0	0	0	0	0	1	1
Mayday	10	2	2	2	2	6	7	5	1	2	2	5	1	1	0	0	0	0	0	0	0	0	1	1
Mayday	10	2	2	2	2	6	9	2	1	1	2	2	4	1	0	0	0	0	0	0	0	0	1	1
Mayday	10	2	2	2	2	6	1	1	1	1	2	1	4	1	0	0	0	0	0	0	0	0	2	1
Mayday	10	2	2	2	2	6	8	1	1	1	2	1	3	1	3	5	0	0	0	0	0	0	2	2
Muppet	11	1	2	2	2	6	8	3	1	1	2	3	4	1	0	0	0	0	0	0	0	0	1	1
Muppet	11	1	2	2	2	6	1	4	1	1	2	4	3	1	0	0	0	0	0	0	0	0	1	1
Muppet	11	1	2	2	2	6	2	5	1	1	2	5	1	1	0	0	0	0	0	0	0	0	1	1
Muppet	11	1	2	2	2	6	3	3	2	0	2	3	2	1	0	0	0	0	0	0	0	0	1	1
Muppet	11	1	2	2	2	6	4	2	2	0	2	2	5	1	0	0	0	0	0	0	0	0	1	1
Muppet	11	1	2	2	2	6	5	1	2	0	2	1	4	1	0	0	0	0	0	0	0	0	1	1
Muppet	11	1	2	2	2	6	6	4	2	0	2	4	5	1	0	0	0	0	0	0	0	0	1	1
Muppet	11	1	2	2	2	6	7	2	2	0	2	2	1	1	0	0	0	0	0	0	0	0	1	1
Muppet	11	1	2	2	2	6	10	5	2	0	2	5	3	1	0	0	0	0	0	0	0	0	1	1
Muppet	11	1	2	2	2	6	9	1	1	1	2	1	2	1	0	0	0	0	0	0	0	0	1	1
Olympia	12	2	2	2	2	6	1	3	1	1	2	3	3	1	0	0	0	0	0	0	0	0	1	1
Olympia	12	2	2	2	2	6	2	1	2	0	2	1	2	1	0	0	0	0	0	0	0	0	1	1
Olympia	12	2	2	2	2	6	3	4	2	0	2	4	4	1	0	0	0	0	0	0	0	0	1	1
Olympia	12	2	2	2	2	6	5	5	2	0	2	5	5	1	0	0	0	0	0	0	0	0	1	1
Olympia	12	2	2	2	2	6	6	3	2	0	2	3	3	1	0	0	0	0	0	0	0	0	1	1
Olympia	12	2	2	2	2	6	7	2	2	0	2	2	5	1	0	0	0	0	0	0	0	0	1	1
Olympia	12	2	2	2	2	6	8	1	2	0	2	1	4	1	0	0	0	0	0	0	0	0	1	1
Olympia	12	2	2	2	2	6	9	5	2	0	2	5	1	1	0	0	0	0	0	0	0	0	1	1
Olympia	12	2	2	2	2	6	10	4	2	0	2	4	2	1	0	0	0	0	0	0	0	0	1	1
Olympia	12	2	2	2	2	6	4	2	1	1	2	2	1	1	0	0	0	0	0	0	0	0	1	1
Zozo	13	1	2	2	2	6	1	2	2	0	2	2	1	1	0	0	0	0	0	0	0	0	1	1
Zozo	13	1	2	2	2	6	2	1	1	1	2	1	5	1	0	0	0	0	0	0	0	0	1	1
Zozo	13	1	2	2	2	6	3	4	1	1	2	4	3	1	0	0	0	0	0	0	0	0	1	1
Zozo	13	1	2	2	2	6	4	3	1	1	2	3	2	1	0	0	0	0	0	0	0	0	1	1
Zozo	13	1	2	2	2	6	5	5	2	0	2	5	4	1	0	0	0	0	0	0	0	0	1	1
Zozo	13	1	2	2	2	6	6	1	2	0	2	1	3	1	0	0	0	0	0	0	0	0	1	1
Zozo	13	1	2	2	2	6	7	3	2	0	2	3	1	1	0	0	0	0	0	0	0	0	1	1
Zozo	13	1	2	2	2	6	8	2	2	0	2	2	2	1	0	0	0	0	0	0	0	0	1	1
Zozo	13	1	2	2	2	6	9	5	2	0	2	5	5	1	0	0	0	0	0	0	0	0	1	1
Zozo	13	1	2	2	2	6	10	4	2	0	2	4	4	1	0	0	0	0	0	0	0	0	1	1

## Sheet: MatchingShape
Subject	SubjectNr	Phase1 Total	CORRECT	WRONG	Shape Match	Phase2 Total	CORRECT	WRONG	Shape Match	Phase3 Total	CORRECT	WRONG	Shape Match	Phase1 Total	CORRECT	WRONG	Shape Match	Phase2 Total	CORRECT	WRONG	Shape Match	Phase3 Total	CORRECT	WRONG	Shape Match	Phase1 Total	CORRECT	WRONG	Shape Match	Phase2 Total	CORRECT	WRONG	Shape Match	Phase3 Total	CORRECT	WRONG	Shape Match	Phase1 Total	CORRECT	WRONG	Shape Match	Phase2 Total	CORRECT	WRONG	Shape Match	Phase3 Total	CORRECT	WRONG	Shape Match
Dolittle	1	0	0	0	0	2	2	0	0	49	6	33	10	0	0	0	0	24	4	20	0	144	35	104	5	85	19	60	6	23	11	10	2	116	37	71	8	2	0	2	0	0	0	0	0	32	15	16	1
Fini	2	0	0	0	0	0	0	0	0	53	9	42	2	0	0	0	0	0	0	0	0	72	19	53	0	0	0	0	0	0	0	0	0	27	14	11	2
Heidi	3	0	0	0	0	0	0	0	0	28	13	12	3	13	4	9	0	10	1	9	0	37	18	18	1	1	1	0	0	14	6	7	1	21	7	12	2	3	1	1	1	1	1	0	0	12	1	11	0
Konrad	4	2	0	2	0	2	1	1	0	61	15	42	4	39	8	31	0	4	2	2	0	95	17	76	2	47	12	28	7	6	1	2	3	51	9	28	14	7	2	4	1	1	0	1	0	22	1	19	2
Moneypenny	5	0	0	0	0	14	6	6	2	5	3	2	0	0	0	0	0	66	9	27	30	145	29	91	25	49	21	26	2	11	3	6	2	60	11	46	3	1	0	1	0	0	0	0	0	10	1	9	0
Muki	6	0	0	0	0	0	0	0	0	0	0	0	0	0	0	0	0	130	41	50	39	57	19	30	8	81	26	41	14	11	7	2	2	25	3	22	0
Pipin	7	0	0	0	0	0	0	0	0	88	15	37	36	1	0	1	0	11	6	4	1	101	11	84	6	119	24	89	6	28	15	11	2	23	7	11	5
Summe		2	0	2	0	18	9	7	2	284	61	168	55	53	12	41	0	245	63	112	70	651	148	456	47	382	103	244	35	93	43	38	12	323	88	201	34	13	3	8	2	2	1	1	0	76	18	55	3
Playset A
Playset B
Playset C
Playset D
